# Supplementary material for: The chromosomal organization of horizontal gene transfer in bacteria
Source: Nat Commun. 2017 Oct 10;8:841. doi: 10.1038/s41467-017-00808-w (PMC5635113; doi:10.1038/s41467-017-00808-w)
Supplement: Supplementary file 4 — Supplementary Data [file 41467_2017_808_MOESM4_ESM.xlsx]

## Sheet: Supplementary Dataset 1 
	Supplementary Dataset 1. List of the 80 bacterial species (corresponding to 932 complete genomes) analyzed in this study. Information is provided on the number of strains analyzed, average chromosome size (ChrS, bp), core genome size (CGS) in terms of the number of gene families, number of accessory gene families in conserved intervals (CIS) and in breakpoint intervals (BPS), number of ClonalFram…
	Species	Strains	ChrS (bp)	CGS	CIS	BPS	CFML	HTgenes	HTg501	HTg502	T95%3	T95%4	Empty spots	Coldspots	Hotspots5	Accessory coldspots (βSIM)	Accessory coldspots (βNES)	Accessory hotspots (βSIM)	Accessory hotspots (βNES)	HTgenes coldspots (βSIM)	HTgenes coldspots (βNES)	HTgenes hotspots (βSIM)	HTgenes hotspots (βNES)	HTgenes coldspots (βSOR)	HTgenes hotspots (βSOR)	Naturally transfor-mable?
	Acetobacter pasteurianus	9	2886510	2157	785	32	1269	1	0.33005	NA	1	3	1937	215	0	0.401633	0.0685717	NA	NA	0	1	NA	NA	1	NA	No
	Acinetobacter baumannii	15	3907180	1392	6096	663	1446	4342	2.67539	1.10986	9	19	730	612	43	0.451735	0.0963893	0.76826	0.0498458	0.976714	0.0104612	0.9774	0.00731577	0.987175	0.984716	No
	Alteromonas macleodii	12	4508190	2082	6053	187	2904	2256	2.88185	0.62089	7	9	1223	686	40	0.670611	0.0423359	0.836136	0.0210409	0.99895	0.000557688	0.994867	0.0025181	0.999508	0.997385	No
	Bacillus amyloliquefaciens	15	4009750	2879	4749	15	1019	3282	2.28595	0.635562	8	9	2056	752	44	0.704166	0.0296588	0.87669	0.0290951	0.964733	0.0152483	0.965572	0.013202	0.979981	0.978774	Yes
	Bacillus anthracis	7	5221420	4083	2529	126	35	137	3.31689	0.896533	2	6	3194	850	0	0.55632	0.0583925	NA	NA	1	0	NA	NA	1	NA	No
	Bacillus cereus	13	5185660	2563	10825	80	5239	5693	3.14123	1.43947	9	19	1299	876	60	0.665645	0.0508765	0.797664	0.0330073	0.981435	0.00552494	0.982995	0.00639973	0.98696	0.989395	No
	Bacillus subtilis	11	4103360	2694	4541	105	1065	2888	3.25795	1.35004	7	9	1799	833	41	0.603044	0.0547888	0.798252	0.0304661	0.971093	0.0157464	0.977925	0.0122256	0.986839	0.990151	Yes
	Bacillus thuringiensis	11	5463840	3176	8954	193	6797	6229	4.52607	1.64545	9	17	1944	1104	72	0.695812	0.0316541	0.864744	0.0281018	0.97899	0.00847481	0.981744	0.00847297	0.987465	0.990217	No
	Bifidobacterium animalis	12	1940880	1129	1101	34	113	237	3.59656	3.16506	4	7	793	324	2	0.605441	0.0360925	0.685328	0.0539761	0.859206	0.0946949	0.65	0.26954	0.953901	0.91954	No
	Bifidobacterium longum	10	2459370	941	3947	220	1519	1970	4.47906	1.10503	9	16	517	374	26	0.682281	0.0502063	0.850227	0.0354636	0.930054	0.0312063	0.949466	0.0238956	0.96126	0.973362	No
	Brucella melitensis	6	3300490	2315	2007	10	91	660	6.54564	4.99565	4/4	9/7	1535	771	1	0.553928	0.0712453	0.650407	0.0379993	1	0	1	0	1	1	No
	Buchnera aphidicola	10	639038	250	1244	9	13	397	11.7043	12.0062	9	9	60	97	9	0.722391	0.0213426	0.741991	0.0171729	0.951456	0.0445179	0.966667	0.0314501	0.995974	0.998117	No
	Burkholderia pseudomallei	8	7229620	4298	7630	140	1114	6346	5.5519	4.35942	8/9	9/16	2256	1956	58	0.586124	0.101038	0.820891	0.0157194	0.936807	0.0297442	0.95519	0.00610731	0.966551	0.961297	Yes
	Campylobacter jejuni	17	1673502	983	2330	164	1452	1136	5.4768	0.870231	7	9	621	331	23	0.640087	0.0465528	0.837423	0.0406308	0.975824	0.0157078	0.963768	0.0234991	0.991532	0.987267	Yes
	Candidatus Portiera aleyrodidarum	5	339793	218	200	52	1	34	7.10831	2.65625	3	6	103	56	0	0.521739	0.114625	NA	NA	1	0	NA	NA	1	NA	No
	Candidatus Sulcia muelleri	5	246738	136	415	7	132	265	10.7374	10.314	9	9	45	38	10	0.744292	0.0194208	0.800416	0.0269223	1	0	1	0	1	1	No
	Chlamydia trachomatis	68	1044210	743	521	13	756	400	3.78279	2.47539	5	9	548	190	3	0.808619	0.064239	0.91846	0.0297519	0.962963	0.027801	0.945946	0.0469577	0.990764	0.992904	No
	Chlamydophila pneumoniae	5	1230720	913	433	2	74	137	2.52764	3.03013	3	6	749	161	0	0.590013	0.0521887	NA	NA	1	0			1		No
	Clostridium botulinum	10	3950330	2322	4589	20	2336	3277	2.77475	0.708729	8	15	1649	624	35	0.638749	0.0293649	0.851584	0.0228944	0.951359	0.0255274	0.966996	0.0159767	0.976886	0.982973	No
	Corynebacterium diphtheriae	13	2469400	1657	2740	21	4214	2926	1.84889	0.866839	9	15	1336	263	42	0.727091	0.0222211	0.86387	0.0129196	0.943005	0.0187339	0.923365	0.0260468	0.961739	0.949412	No
	Corynebacterium glutamicum	7	3285170	2327	1644	62	398	102	1.82882	0.706494	2	6	1945	363	1	0.656716	0.0516785	0.169265	0.601055	1	0	0	1	1	1	No
	Corynebacterium pseudotuberculosis	14	2321590	1442	1359	1	684	669	7.31663	3.25307	5	9	939	481	8	0.573973	0.0492536	0.725288	0.0625278	0.94142	0.0302705	0.954178	0.0245055	0.971691	0.978684	No
	Coxiella burnetii	5	2048490	1312	1241	75	43	585	5.97541	3.06684	5	9	913	390	7	0.620811	0.030021	0.709091	0.132884	1	0	1	0	1	1	No
	Enterobacter cloacae	5	4911580	2798	6079	460	5721	2945	2.02481	0.739193	8	9	1704	718	55	0.675082	0.0111236	0.762003	0.0709897	1	0	1	0	1	1	No
	Enterococcus faecalis	4	2938950	2139	2088	1	176	1661	0.520696	0.336167	6	9	1829	283	22	0.61126	0.0483644	0.852333	0.0517528	1	0	1	0	1	1	No
	Enterococcus faecium	4	2820916	1903	1959	186	267	1034	1.01006	0.383448	5	9	1542	340	16	0.629364	0.0390377	0.766087	0.0865158	1	0	1	0	1	1	No
	Escherichia coli	62	5007520	1873	17657	1219	6745	17557	3.03291	1.08118	24	34	833	953	64	0.850604	0.0230527	0.933764	0.0149916	0.970633	0.0165042	0.980286	0.0107162	0.987137	0.991002	Yes
	Francisella tularensis	13	1900430	1043	1174	462	254	518	6.2727	3.30437	5	9	739	295	6	0.671782	0.0770972	0.722649	0.0739733	0.856618	0.104363	0.844037	0.108741	0.960981	0.952778	No
	Haemophilus influenzae	10	1902709	992	2145	377	2726	1757	5.29983	0.82785	9	15	612	354	19	0.602612	0.0429357	0.846903	0.0540497	0.947814	0.019202	0.908091	0.0391167	0.967016	0.947208	Yes
	Helicobacter pylori	43	1620080	809	4131	1222	6460	4200	6.67274	3.29805	16	24	449	298	51	0.778711	0.053149	0.913752	0.015702	0.980797	0.00698141	0.981129	0.00653792	0.987778	0.987667	Yes
	Klebsiella pneumoniae	9	5321840	3180	5586	562	3278	4003	2.44356	0.792671	8	15	2199	927	34	0.580026	0.0432781	0.790115	0.0458996	0.970438	0.0130875	0.967797	0.0107734	0.983526	0.97857	No
	Lactobacillus casei	7	3019240	1930	2221	353	464	773	2.45934	1.41099	5	9	1372	539	9	0.605984	0.0501209	0.725554	0.0757673	0.992347	0.00462276	1	0	0.99697	1	No
	Lactobacillus plantarum	6	3173770	2226	2315	2	431	1451	1.95425	0.553809	6	9	1727	462	21	0.61129	0.0519203	0.834866	0.0322396	0.989529	0.00343308	0.996292	0.000861307	0.992962	0.997153	No
	Lactobacillus reuteri	5	2079320	1250	2023	31	1539	1302	1.37087	0.73878	7	9	948	270	26	0.637574	0.0485247	0.793322	0.0339175	1	0	1	0	1	1	No
	Lactobacillus rhamnosus	6	2969730	2078	2212	1	546	897	2.52266	2.22578	5	9	1551	509	8	0.689341	0.0140595	0.781439	0.0226951	0.978927	0.00984831	0.990506	0.00471279	0.988775	0.995219	No
	Lactococcus lactis	12	2454760	1310	4690	179	546	3193	3.42547	1.2791	9	18	795	422	38	0.722357	0.0476238	0.872125	0.035087	0.988166	0.0061686	0.980087	0.00955531	0.994335	0.989642	No
	Legionella pneumophila	10	3454800	2244	3110	56	2099	2161	1.53557	0.545971	7	9	1659	546	26	0.65174	0.0424374	0.838533	0.0232419	0.974818	0.0100096	0.962722	0.0147116	0.984828	0.977434	Yes
	Listeria monocytogenes	39	2944770	1585	5062	220	888	2191	6.02453	0.337623	8	9	940	602	23	0.755524	0.0305063	0.902783	0.0235605	0.971158	0.0143424	0.950346	0.0339253	0.9855	0.984271	No
	Mannheimia haemolytica	7	2639830	1784	1573	370	351	289	0.801424	0.174152	4	7	1461	311	5	0.585084	0.0724799	0.520629	0.182715	1	0	1	0	1	1	No
	Mycobacterium bovis	5	4363760	3742	555	62	57	274	1.7535	1.98212	3	6	3380	328	1	0.477578	0.08772	0	1	1	0	0	1	1	1	No
	Mycobacterium canettii	5	4477020	3321	1754	0	1309	1053	2.29359	1.10112	5	9	2831	427	26	0.655919	0.0264062	0.824846	0.025022	1	0	1	0	1	1	No
	Mycobacterium tuberculosis	20	4404700	2147	4043	29	576	2344	9.96023	5.32774	7	9	1095	969	39	0.560171	0.0793655	0.78673	0.0422364	0.952488	0.0300677	0.969236	0.0168326	0.982556	0.986069	No
	Mycoplasma gallisepticum	11	968554	605	372	17	22	165	1.72907	0.843145	4	7	542	55	6	0.626076	0.0438477	0.734098	0.0804474	0.985915	0.00793066	0.876106	0.0927827	0.993846	0.968889	No
	Mycoplasma genitalium	5	579782	410	206	0	99	108	3.80719	0.88452	4	7	330	69	7	0.441441	0.0741836	0.854922	0.0365506	1	0	1	0	1	1	No
	Mycoplasma hyopneumoniae	6	909234	506	438	24	251	209	4.62006	1.63906	4	8	372	128	4	0.679283	0.0286536	0.900901	0.0506409	1	0	1	0	1	1	No
	Neisseria meningitidis	14	2223900	1295	2018	258	6909	1368	2.82081	2.12141	7	9	863	400	20	0.71418	0.0285968	0.825654	0.0220263	0.93909	0.0332128	0.963661	0.0155699	0.972303	0.979231	Yes
	Pasteurella multocida	4	2346840	1789	890	86	510	581	1.0138	0.452831	4	9	1571	203	7	0.630952	0.0569671	0.716475	0.165784	1	0	1	0	1	1	No
	Prochlorococcus marinus	12	1863600	407	8601	3621	642	4152	11.0506	6.12534	35	46	49	164	15	0.892051	0.0080241	0.911839	0.0210867	0.999547	0.000360292	0.996484	0.00227535	0.999907	0.998759	No
	Propionibacterium acnes	10	2512360	1696	1570	7	1312	625	3.62895	1.97308	5	9	1290	385	10	0.61566	0.0346263	0.721992	0.065647	0.900778	0.0635948	0.948718	0.030118	0.964373	0.978836	No
	Pseudomonas aeruginosa	9	6472250	4582	4858	64	3882	4099	1.29318	0.385584	7	9	3670	778	60	0.526185	0.0503901	0.838024	0.0348922	0.935581	0.0272222	0.956136	0.0153797	0.962803	0.971516	No
	Pseudomonas fluorescens	7	6652040	2942	8773	4681	7231	3061	2.28174	1.95829	8	9	1714	726	62	0.721146	0.0978577	0.848283	0.0207615	1	0	1	0	1	1	Yes
	Pseudomonas putida	11	6087300	3106	10651	2576	7510	8610	1.41438	0.5053	9	20	1998	918	64	0.6679	0.0563664	0.876131	0.0320195	0.982685	0.0051462	0.980018	0.00544984	0.987831	0.985468	No
	Pseudomonas stutzeri	6	4543920	2522	5609	791	10880	2819	2.78156	0.72102	8	16	1410	654	34	0.599205	0.0629789	0.824629	0.0353572	0.995868	0.00145486	0.985662	0.00399129	0.997323	0.989653	Yes
	Ralstonia solacearum	6	3574490	2248	3978	296	749	2984	1.46758	0.790924	8	15	1616	550	31	0.706179	0.0265123	0.885081	0.0128069	0.989263	0.00204164	0.996938	0.000395339	0.991305	0.997333	Yes
	Rhodobacter sphaeroides	4	4329952	3102	2046	980	7167	889	0.96628	0.34474	4/4	9/9	2438	447	17	0.576316	0.039894	0.752235	0.123206	1	0	1	0	1	1	No
	Rhodopseudomonas palustris	7	5407300	2033	10359	4385	6348	7534	5.30764	3.38614	16	24	709	711	56	0.835721	0.00705667	0.877427	0.040549	0.99647	0.00178353	0.988601	0.00607955	0.998254	0.994681	No
	Rickettsia prowazekii	10	1110978	724	398	4	22	357	5.59879	5.15381	5	9	547	174	2	0.508652	0.0993795	0.418919	0.299114	0.862245	0.103338	0.473684	0.421053	0.965583	0.894737	No
	Rickettsia rickettsii	8	1266150	1069	555	13	6	293	4.69249	3.57358	4	7	819	244	3	0.485545	0.0531807	0.559524	0.206299	0.909722	0.0629094	0.466667	0.445421	0.972631	0.912088	No
	Riemerella anatipestifer	5	2192290	1470	1318	49	1511	227	2.28045	0.686552	3	7	1149	309	4	0.615506	0.0746591	0.629174	0.101005	1	0	1	0	1	1	No
	Salmonella enterica	40	4777180	2101	9570	574	2093	8593	5.30089	1.79199	15	23	1006	1023	50	0.732986	0.0564427	0.903089	0.0197333	0.918925	0.0556178	0.97131	0.0156845	0.974543	0.986994	No
	Shewanella baltica	7	5206760	3368	2768	164	2905	1229	0.901784	0.597763	5	9	2886	439	28	0.710071	0.0331134	0.77713	0.0289558	0.995798	0.00139269	0.99604	0.00204744	0.997191	0.998087	No
	Sinorhizobium meliloti	7	3715670	2981	1910	1	1455	1515	0.777693	0.20687	6	9	2624	333	19	0.556505	0.0257846	0.902448	0.0402382	0.939271	0.0321028	0.972973	0.0157276	0.971374	0.988701	No
	Staphylococcus aureus	41	2831710	1586	5394	255	2556	4909	3.48909	1.05932	9	20	903	575	41	0.770001	0.0338008	0.909503	0.0172944	0.972719	0.0123384	0.975774	0.0110166	0.985057	0.986791	Yes
	Stenotrophomonas maltophilia	4	4684682	3272	2804	33	6039	2058	1.54862	0.609271	6	9	2623	516	34	0.68681	0.0162095	0.895232	0.0300141	1	0	1	0	1	1	No
	Streptococcus agalactiae	8	2082655	1319	2426	0	1142	1622	2.0602	0.644321	7	9	1000	290	27	0.535607	0.0747943	0.82981	0.0402545	0.970667	0.0201437	0.976695	0.0102549	0.990811	0.98695	No
	Streptococcus dysgalactiae	5	2134560	1242	2387	3	1009	1562	3.00548	1.05313	8	9	838	374	23	0.578718	0.0564785	0.842502	0.01671	1	0	1	0	1	1	No
	Streptococcus equi	4	2148774	1384	1467	88	2636	904	2.34752	0.874026	6	9	1014	347	14	0.626943	0.0678106	0.851501	0.0560705	1	0	1	0	1	1	No
	Streptococcus mutans	4	2022310	1576	830	20	238	500	1.84871	1.03502	4	9	1363	188	19	0.623583	0.0486778	0.8144	0.0201221	1	0	1	0	1	1	Yes
	Streptococcus pneumoniae	21	2128250	1204	3625	139	2257	3831	4.70658	2.02608	9	19	751	403	43	0.732272	0.0637207	0.868428	0.0262347	0.946478	0.0205188	0.945685	0.021603	0.966997	0.967288	Yes
	Streptococcus pyogenes	19	1854920	1063	2992	129	1262	2882	4.00414	1.14696	9	18	672	359	26	0.611328	0.106289	0.881943	0.0246477	0.949421	0.0255034	0.939198	0.0271123	0.974924	0.96631	No
	Streptococcus suis	17	2092590	1030	3987	28	2279	2868	6.51	2.18209	9	18	518	470	27	0.6927	0.0391654	0.857005	0.0340329	0.976566	0.0133818	0.968667	0.0176328	0.989948	0.9863	No
	Streptococcus thermophilus	6	1843300	1209	1952	8	260	705	4.2735	1.51813	5	9	865	326	9	0.648373	0.0516519	0.824405	0.0486225	1	0	1	0	1	1	Yes
	Synechocystis sp	5	3570177	3113	70	0	0	13	0.649713	0.139201	1	3	3061	51	0	0.0784314	0	NA	NA	0	1			1		Yes
	Treponema pallidum	10	1139540	822	437	0	32	255	5.39681	3.54187	4	7	612	205	4	0.503554	0.10074	0.689655	0.0641068	0.731884	0.201026	0.688889	0.230882	0.93291	0.919771	No
	Vibrio cholerae	8	4046545	2758	2044	40	161	740	1.82138	0.51428	4/5	7/9	2111	627	12	0.411625	0.179856	0.625539	0.150229	0.938005	0.0371028	0.984293	0.0106499	0.975108	0.994943	Yes
	Xanthomonas campestris	5	5084720	3157	3907	300	4459	1432	3.47375	1.82519	5	9	1899	936	21	0.680599	0.0105667	0.798516	0.0221926	1	0	1	0	1	1	No
	Xylella fastidiosa	5	2540230	1483	1963	213	176	206	3.69531	2.81646	3	6	973	493	3	0.655379	0.11056	0.67027	0.088623	0	1	0	1	1	1	Yes
	Yersinia pestis	12	4584590	2367	2974	637	232	1563	6.88174	6.68238	6	9	1318	1029	9	0.583749	0.0847574	0.667603	0.0932641	0.929104	0.043937	0.933934	0.0424102	0.973041	0.976344	No
	Yersinia pseudotuberculosis	4	4713260	3347	1945	28	626	771	1.05074	0.21374	4	9	2752	573	14	0.659622	0.0606707	0.776618	0.059836	1	0	1	0	1	1	No
	Zymomonas mobilis	5	2030820	1340	1503	64	2270	217	6.22077	0.102173	4	7	686	342	2	0.586329	0.0295832	0.825	0.131386	1	0	1	0	1	1	No
	1 Considers all accessory genes
	2 Considers only HTgenes
	3 Simulations performed assuming that all genes are singletons. Multiple entries correspond to situations of multiple chromosomes.
	4 Simulations performed assuming that 1/3 of genes are singletons and 2/3 appear in operons of three genes each. Multiple entries correspond to situations of multiple chromosomes.
	5 Number of hotspots was computed with thresholds indicated in 4
