# Supplementary material for: The chromosomal organization of horizontal gene transfer in bacteria
Source: Nat Commun. 2017 Oct 10;8:841. doi: 10.1038/s41467-017-00808-w (PMC5635113; doi:10.1038/s41467-017-00808-w)
Supplement: Supplementary file 5 — Supplementary Data [file 41467_2017_808_MOESM5_ESM.xlsx]

## Sheet: Supplementary Dataset 2a-b
	Supplementary Dataset 2a. 16S rRNA phylogenetic tree (in Newick format) used to build Fig. 2a.
	Species	Phylogenetic tree
	All 80 species	((((((((((((Bacillus_amyloliquefaciens:0.00089,Bacillus_subtilis:2.3317E-6):0.04261,(((Bacillus_anthracis:0.00089,Bacillus_thuringiensis:2.3318E-6):0.00177,Bacillus_cereus:2.3318E-6):0.02498,Staphylococcus_aureus:0.06131):0.00995):0.02377,Listeria_monocytogenes:0.04111):0.03676,(Enterococcus_faecalis:0.01424,Enterococcus_faecium:0.01354):0.01751):0.02222,(Lactococcus_lactis:0.08981,(((Streptococc…
	Supplementary Dataset 2b. Phylogenetic trees (in Newick format) with bootstrap values and percent of nodes with bootstrap values >90% for each of the 80 bacterial species studied.
	Species	Phylogenetic tree	Nodes with bootstrap >90% (%)
	Acinetobacter baumannii	((Acinetobacter_baumannii_SDF:0.01145,(((Acinetobacter_baumannii_1656-2:0.00067,Acinetobacter_baumannii_ACICU:0.00108)100:0.00099,((((Acinetobacter_baumannii_MDR-ZJ06:0.00070,Acinetobacter_baumannii_MDR-TJ:0.00095)100:0.00018,Acinetobacter_baumannii_BJAB07104:0.00052)100:0.00025,(Acinetobacter_baumannii_TCDC-AB0715:0.00018,Acinetobacter_baumannii_BJAB0868:0.00009)100:0.00081)100:0.00043,Acinetoba…	91.7
	Alteromonas macleodii	(((Alteromonas_macleodii_str_'Ionian_Sea_U7':0.00000,(Alteromonas_macleodii_str_'Ionian_Sea_U8':0.00004,Alteromonas_macleodii_str_'Ionian_Sea_U4':0.00000)56:0.00000)100:0.00368,((Alteromonas_macleodii_AltDE1:0.00001,(Alteromonas_macleodii_str_'Ionian_Sea_UM4b':0.00005,Alteromonas_macleodii_str_'Ionian_Sea_UM7':0.00000)59:0.00000)100:0.00679,(Alteromonas_macleodii_str_'Deep_ecotype':0.00727,Altero…	77.8
	Bacillus amyloliquefaciens	(((Bacillus_amyloliquefaciens_subsp_plantarum_CAU_B946:0.00234,Bacillus_amyloliquefaciens_IT-45:0.00230)100:0.00869,((Bacillus_amyloliquefaciens_subsp_plantarum_NAU-B3:0.00356,(Bacillus_amyloliquefaciens_subsp_plantarum_YAU_B9601-Y2:0.00000,Bacillus_amyloliquefaciens_Y2:0.00000)100:0.00367)100:0.00488,(Bacillus_amyloliquefaciens_subsp_plantarum_UCMB5036:0.00670,((Bacillus_amyloliquefaciens_subsp_…	100
	Bacillus anthracis	(((Bacillus_anthracis_str_CDC_684:0.00017,Bacillus_anthracis_str_H9401:0.00008)100:0.00001,((Bacillus_anthracis_str_Ames:0.00000,(Bacillus_anthracis_str_A0248:0.00000,Bacillus_anthracis_str_'Ames_Ancestor':0.00000)64:0.00000)100:0.00002,Bacillus_anthracis_str_Sterne:0.00003)100:0.00005):0.00908,Bacillus_cereus_biovaranthracis_str_CI:0.00917);	75
	Bacillus cereus	(((Bacillus_cereus_G9842:0.01733,(Bacillus_cereus_B4264:0.00530,Bacillus_cereus_ATCC_14579:0.00577)100:0.01110)100:0.03063,(((Bacillus_cereus_FRI-35:0.00483,Bacillus_cereus_ATCC_10987:0.00617)100:0.01175,(Bacillus_cereus_Q1:0.00462,(Bacillus_cereus_AH187:0.00006,Bacillus_cereus_NC7401:0.00004)100:0.00367)100:0.00804)100:0.01009,(Bacillus_cereus_E33L:0.00836,(Bacillus_cereus_AH820:0.00645,(Bacillu…	100
	Bacillus subtilis	((Bacillus_subtilis_subsp_subtilis_str_RO-NN-1:0.00829,((Bacillus_subtilis_subsp_subtilis_str_BAB-1:0.00015,Bacillus_subtilis_XF-1:0.00019)100:0.00779,(Bacillus_subtilis_subsp_natto_BEST195:0.00748,(Bacillus_subtilis_BSn5:0.00541,(Bacillus_subtilis_subsp_subtilis_str_BSP1:0.00608,((Bacillus_subtilis_subsp_subtilis_str_168:0.00000,Bacillus_subtilis_QB928:0.00051)67:0.00001,Bacillus_subtilis_subsp_…	87.5
	Bacillus thuringiensis	((((Bacillus_thuringiensis_BMB171:0.01100,Bacillus_thuringiensis_serovar_kurstaki_str_HD73:0.01404)100:0.00581,((Bacillus_thuringiensis_serovar_thuringiensis_str_IS5056:0.00000,(Bacillus_thuringiensis_serovar_chinensis_CT-43:0.00014,Bacillus_thuringiensis_Bt407:0.00001)96:0.00000)100:0.01262,(Bacillus_thuringiensis_HD-789:0.00338,Bacillus_thuringiensis_HD-771:0.00352)100:0.01577)100:0.00436)100:0…	100
	Bifidobacterium animalis	((Bifidobacterium_animalis_subsp_lactis_ATCC_27673:0.00209,((Bifidobacterium_animalis_subsp_lactis_Bl-04:0.00000,Bifidobacterium_animalis_subsp_lactis_Bi-07:0.00000)90:0.00000,(((Bifidobacterium_animalis_subsp_lactis_B420:0.00000,(Bifidobacterium_animalis_subsp_lactis_V9:0.00002,Bifidobacterium_animalis_subsp_lactis_Bl12:0.00005)63:0.00000)11:0.00000,(Bifidobacterium_animalis_subsp_lactis_DSM_101…	11.1
	Bifidobacterium longum	((Bifidobacterium_longum_subsp_longum_JDM301:0.01096,(Bifidobacterium_longum_subsp_infantis_ATCC_15697_=_JCM_1222:0.00000,Bifidobacterium_longum_subsp_infantis_ATCC_15697_=_JCM_1222:0.00001)100:0.03165):0.00225,(Bifidobacterium_longum_DJO10A:0.00455,(Bifidobacterium_longum_subsp_infantis_157F:0.00546,(Bifidobacterium_longum_NCC2705:0.00567,((Bifidobacterium_longum_subsp_longum_KACC_91563:0.00647,…	85.7
	Brucella melitensis	((Brucella_melitensis_bv_1_str_16M:0.00106,((Brucella_melitensis_NI:0.00017,(Brucella_melitensis_M28:0.00002,Brucella_melitensis_M5-90:0.00022)100:0.00006)75:0.00000,Brucella_melitensis_ATCC_23457:0.00003)100:0.00030):0.00049,Brucella_melitensis_biovarAbortus_2308:0.00105);	66.7
	Buchnera aphidicola	(((((Buchnera_aphidicola_str_JF99_(Acyrthosiphon_pisum):0.00075,((Buchnera_aphidicola_str_Tuc7_(Acyrthosiphon_pisum):0.00022,(Buchnera_aphidicola_str_TLW03_(Acyrthosiphon_pisum):0.00029,Buchnera_aphidicola_str_LL01_(Acyrthosiphon_pisum):0.00025)100:0.00005)100:0.00037,Buchnera_aphidicola_str_JF98_(Acyrthosiphon_pisum):0.00086)94:0.00002)82:0.00029,(Buchnera_aphidicola_str_5A_(Acyrthosiphon_pisum)…	71.4
	Burkholderia cenocepacia	(Burkholderia_cenocepacia_J2315:0.02030,((Burkholderia_cenocepacia_AU_1054:0.00054,Burkholderia_cenocepacia_HI2424:0.00001)100:0.00761,Burkholderia_cenocepacia_MC0-3:0.00822):0.01230);	100
	Burkholderia pseudomallei	(((Burkholderia_pseudomallei_NCTC_13179:0.00222,Burkholderia_pseudomallei_MSHR305:0.00151)100:0.00038,((Burkholderia_pseudomallei_1106a:0.00028,Burkholderia_pseudomallei_BPC006:0.00036)100:0.00095,((Burkholderia_pseudomallei_K96243:0.00113,Burkholderia_pseudomallei_1710b:0.00096)95:0.00030,Burkholderia_pseudomallei_1026b:0.00111)93:0.00027)100:0.00046):0.00020,Burkholderia_pseudomallei_668:0.0021…	80
	Campylobacter jejuni	(((Campylobacter_jejuni_4031:0.00284,(Campylobacter_jejuni_subsp_jejuni_M1:0.00143,Campylobacter_jejuni_subsp_jejuni_81116:0.00183)100:0.00237)100:0.00709,((Campylobacter_jejuni_subsp_jejuni_81-176:0.00818,Campylobacter_jejuni_subsp_jejuni_ICDCCJ07001:0.00906)100:0.00301,((Campylobacter_jejuni_subsp_jejuni_S3:0.00041,Campylobacter_jejuni_RM1221:0.00035)100:0.00771,(Campylobacter_jejuni_32488:0.00…	92.9
	Chlamydophila pneumoniae	(((Chlamydophila_pneumoniae_CWL029:0.00011,(Chlamydophila_pneumoniae_AR39:0.00002,Chlamydophila_pneumoniae_J138:0.00032)98:0.00010)98:0.00002,Chlamydophila_pneumoniae_TW-183:0.00023):0.00278,Chlamydophila_pneumoniae_LPCoLN:0.00302);	100
	Chlamydia trachomatis	(((Chlamydia_trachomatis_RC-J(s)/122:0.00513,(Chlamydia_trachomatis_RC-J/966:0.00014,(Chlamydia_trachomatis_RC-J/943:0.00031,(Chlamydia_trachomatis_L2c:0.00015,(((Chlamydia_trachomatis_L1/440/LN:0.00020,Chlamydia_trachomatis_L3/404/LN:0.00017)99:0.00011,((Chlamydia_trachomatis_L1/115:0.00001,Chlamydia_trachomatis_L1/224:0.00001)100:0.00020,(Chlamydia_trachomatis_L1/1322/p2:0.00015,(((Chlamydia_tr…	63.1
	Clostridium botulinum	((Clostrdium_botulinum_E3_str_Alaska_E43:0.01512,Clostrdium_botulinum_B_str_Eklund_17B:0.01641):0.20192,(Clostrdium_botulinum_BKT015925:0.19357,(Clostrdium_botulinum_A3_str_Loch_Maree:0.00882,((Clostrdium_botulinum_A2_str_Kyoto:0.00396,((Clostrdium_botulinum_A_str_ATCC_3502:0.00012,(Clostrdium_botulinum_A_str_ATCC_19397:0.00000,Clostrdium_botulinum_A_str_Hall:0.00001)100:0.00013)100:0.00511,(Clos…	100
	Coxiella burnetii	(((Coxiella_burnetii_CbuK_Q154:0.00140,Coxiella_burnetii_Dugway_5J108-111:0.00080)100:0.00040,(Coxiella_burnetii_RSA_493:0.00023,Coxiella_burnetii_RSA_331:0.00060)100:0.00071):0.00015,Coxiella_burnetii_CbuG_Q212:0.00146);	100
	Corynebacterium diphtheriae	(((Corynebacterium_diphtheriae_CDCE_8392:0.00848,((Corynebacterium_diphtheriae_NCTC_13129:0.00697,Corynebacterium_diphtheriae_HC02:0.00753)100:0.00192,(((Corynebacterium_diphtheriae_HC03:0.00487,Corynebacterium_diphtheriae_HC04:0.00386)87:0.00203,Corynebacterium_diphtheriae_VA01:0.00370)100:0.00390,(Corynebacterium_diphtheriae_241:0.00006,Corynebacterium_diphtheriae_HC01:0.00000)100:0.00702)100:0…	80
	Corynebacterium glutamicum	(((Corynebacterium_glutamicum_SCgG2:0.00000,Corynebacterium_glutamicum_SCgG1:0.00000)100:0.00560,Corynebacterium_glutamicum_R:0.00473):0.00630,(Corynebacterium_glutamicum_K051:0.00008,((Corynebacterium_glutamicum_ATCC_13032:0.00003,Corynebacterium_glutamicum_ATCC_13032:0.00000)86:0.00000,Corynebacterium_glutamicum_MB001:0.00000)99:0.00000):0.01158)100;	75
	Corynebacterium pseudotuberculosis	((((Corynebacterium_pseudotuberculosis_P54B96:0.00063,(Corynebacterium_pseudotuberculosis_267:0.00077,Corynebacterium_pseudotuberculosis_I19:0.00004)42:0.00000)100:0.00003,((Corynebacterium_pseudotuberculosis_42/02-A:0.00005,Corynebacterium_pseudotuberculosis_C231:0.00003)100:0.00002,Corynebacterium_pseudotuberculosis_PAT10:0.00025)100:0.00002)100:0.00014,(Corynebacterium_pseudotuberculosis_1002:…	90.9
	Enterobacter cloacae	(((Enterobacter_cloacae_subsp_cloacae_ENHKU01:0.07625,Enterobacter_cloacae_EcWSU1:0.07673)100:0.01435,(Enterobacter_cloacae_subsp_cloacae_ATCC_13047:0.02506,Enterobacter_cloacae_subsp_dissolvens_SDM:0.02217)100:0.03898):0.11584,Enterobacter_lignolyticus_SCF1:0.19255);	100
	Enterococcus faecalis	((Enterococcus_faecalis_V583:0.00431,Enterococcus_faecalis_str_Symbioflor_1:0.00425):0.00040,(Enterococcus_faecalis_D32:0.00365,Enterococcus_faecalis_OG1RF:0.00403):0.00084)91;	100
	Enterococcus faecium	(Enterococcus_faecium_NRRL_B-2354:0.00194,((Enterococcus_faecium_DO:0.00065,Enterococcus_faecium_Aus0004:0.00048)100:0.00058,Enterococcus_faecium_Aus0085:0.00179):0.00058);	100
	Escherichia coli	((((((Escherichia_coli_O157:H7_str_EC4115:0.00000,Escherichia_coli_O157:H7_str_TW14359:0.00000)100:0.00010,(Escherichia_coli_O157:H7_str_Sakai:0.00004,(Escherichia_coli_Xuzhou21:0.00001,Escherichia_coli_O157:H7_str_EDL933:0.00007)48:0.00000)100:0.00005)100:0.00064,(Escherichia_coli_O55:H7_str_CB9615:0.00007,Escherichia_coli_O55:H7_str_RM12579:0.00009)100:0.00071)100:0.01262,((Escherichia_coli_APE…	83
	Francisella tularensis	(((Francisella_tularensis_subsp_holarctica_OSU18:0.00017,((Francisella_tularensis_subsp_holarctica_FSC200:0.00002,Francisella_tularensis_subsp_holarctica_LVS:0.00030)100:0.00012,(Francisella_tularensis_subsp_holarctica_FTNF002-00:0.00000,Francisella_tularensis_subsp_holarctica_F92:0.00009)100:0.00016)100:0.00001)100:0.00205,(Francisella_tularensis_subsp_mediasiatica_FSC147:0.00188,(Francisella_tu…	100
	Haemophilus influenzae	((Haemophilus_influenzae_86-028NP:0.01126,((Haemophilus_influenzae_PittEE:0.01555,Haemophilus_influenzae_R2846:0.01269)100:0.00614,(Haemophilus_influenzae_PittGG:0.01636,((Haemophilus_influenzae_Rd_KW20:0.01262,Haemophilus_influenzae_R2866:0.01542)99:0.00275,(Haemophilus_influenzae_10810:0.01296,(Haemophilus_influenzae_F3031:0.01401,Haemophilus_influenzae_F3047:0.01177)100:0.00745)100:0.00195)99:…	100
	Helicobacter pylori	(((Helicobacter_pylori_HPAG1:0.0361,((((((Helicobacter_pylori_F32:0.02363,Helicobacter_pylori_52:0.02515)94:0.00346,((Helicobacter_pylori_51:0.02240,Helicobacter_pylori_83:0.02207)75:0.00267,((Helicobacter_pylori_F57:0.01988,Helicobacter_pylori_35A:0.01959)100:0.00350,(Helicobacter_pylori_F30:0.01983,Helicobacter_pylori_F16:0.01957)100:0.00340)97:0.00173)89:0.00183)95:0.00308,Helicobacter_pylori_…	79.5
	Klebsiella pneumoniae	(((((Klebsiella_pneumoniae_subsp_pneumoniae_HS11286:0.00053,Klebsiella_pneumoniae_JM45:0.00063)100:0.00274,Klebsiella_pneumoniae_KCTC_2242:0.00326)87:0.00054,(Klebsiella_pneumoniae_CG43:0.00303,Klebsiella_pneumoniae_subsp_pneumoniae_MGH_78578:0.00342)86:0.00060)99:0.00034,((Klebsiella_pneumoniae_subsp_pneumoniae_NTUH-K2044:0.00006,Klebsiella_pneumoniae_subsp_pneumoniae_1084:0.00024)100:0.00311,Kl…	66.7
	Lactobacillus casei	((Lactobacillus_casei_LOCK919:0.00080,Lactobacillus_casei_str_Zhang:0.00056):0.00546,(Lactobacillus_casei_ATCC_334:0.00560,(Lactobacillus_casei_BL23:0.00001,(Lactobacillus_casei_LC2W:0.00001,(Lactobacillus_casei_BD-II:0.00001,Lactobacillus_casei_W56:0.00034)100:0.00001)100:0.00003)100:0.00508):0.00086)100;	100
	Lactococcus lactis	((Lactococcus_lactis_subsp_lactis_IO-1:0.00597,(Lactococcus_lactis_subsp_lactis_KF147:0.00446,(Lactococcus_lactis_subsp_lactis_KLDS_4.0325:0.00128,(Lactococcus_lactis_subsp_lactis_Il1403:0.00076,Lactococcus_lactis_subsp_lactis_CV56:0.00157)79:0.00045)100:0.00318)100:0.00335):0.09144,((Lactococcus_lactis_subsp_cremoris_NZ9000:0.00001,Lactococcus_lactis_subsp_cremoris_MG1363:0.00003)100:0.00172,(La…	88.9
	Lactobacillus plantarum	((Lactobacillus_plantarum_WCFS1:0.00308,(Lactobacillus_plantarum_JDM1:0.00317,Lactobacillus_plantarum_subsp_plantarum_ST-III:0.00308)100:0.00111):0.00036,(Lactobacillus_plantarum_ZJ316:0.00260,(Lactobacillus_plantarum_16:0.00035,Lactobacillus_plantarum_subsp_plantarum_P-8:0.00040)100:0.00210):0.00169)100;	100
	Lactobacillus reuteri	((Lactobacillus_reuteri_SD2112:0.02521,Lactobacillus_reuteri_TD1:0.01702):0.00182,((Lactobacillus_reuteri_JCM_1112:0.00005,Lactobacillus_reuteri_DSM_20016:0.00000)100:0.01404,Lactobacillus_reuteri_I5007:0.02337):0.00577)100;	100
	Lactobacillus rhamnosus	((Lactobacillus_rhamnosus_GG:0.00001,Lactobacillus_rhamnosus_GG:0.00000):0.01096,((Lactobacillus_rhamnosus_ATCC_8530:0.00052,(Lactobacillus_rhamnosus_Lc_705:0.00051,Lactobacillus_rhamnosus_LOCK908:0.00012)100:0.00028)100:0.01041,Lactobacillus_rhamnosus_LOCK900:0.01103):0.00058)100;	100
	Legionella pneumophila	(((Legionella_pneumophila_subsp_pneumophila_str_Philadelphia_1:0.00212,((Legionella_pneumophila_subsp_pneumophila_ATCC_43290:0.00021,Legionella_pneumophila_subsp_pneumophila_str_Thunder_Bay:0.00188)100:0.00100,Legionella_pneumophila_subsp_pneumophila_str_Philadelphia_1:0.00110)100:0.00099)100:0.01247,Legionella_pneumophila_str_Lens:0.01771):0.00149,(((Legionella_pneumophila_str_Paris:0.00747,Legi…	100
	Listeria monocytogenes	(((Listeria_monocytogenes:0.00002,Listeria_monocytogenes_Finland_1998:0.00007)100:0.00272,(Listeria_monocytogenes_SLCC7179:0.00363,((Listeria_monocytogenes_08-5578:0.00001,Listeria_monocytogenes_08-5923:0.00001)100:0.00356,((Listeria_monocytogenes_10403S:0.00003,(Listeria_monocytogenes_EGD:0.00000,Listeria_monocytogenes_SLCC5850:0.00003)100:0.00006)100:0.00418,(Listeria_monocytogenes:0.00389,(((L…	80.6
	Mannheimia haemolytica	(((Mannheimia_haemolytica_USMARC_2286:0.00001,(Mannheimia_haemolytica_D153:0.00004,((Mannheimia_haemolytica_D174:0.00001,Mannheimia_haemolytica_USDA-ARS-USMARC-185:0.00013)100:0.00012,Mannheimia_haemolytica_USDA-ARS-USMARC-183:0.00001)100:0.00000)100:0.00001)100:0.00011,Mannheimia_haemolytica_M42548:0.00026):0.00437,Mannheimia_haemolytica_D171:0.00459);	100
	Mycobacterium bovis	(((Mycobacterium_bovis_BCG_str_Korea_1168P:0.00000,(Mycobacterium_bovis_BCG_str_Pasteur_1173P2:0.00000,Mycobacterium_bovis_BCG_str_Mexico:0.00000)92:0.00000)100:0.00007,Mycobacterium_bovis_BCG_str_Tokyo_172:0.00010):0.00013,Mycobacterium_bovis_AF2122/97:0.00021);	100
	Mycobacterium canettii	((Mycobacterium_canettii_CIPT_140070017:0.00968,(Mycobacterium_canettii_CIPT_140070008:0.00277,(Mycobacterium_canettii_CIPT_140010059:0.00132,Mycobacterium_canettii_CIPT_140060008:0.00116)100:0.00226)100:0.00388):0.00105,Mycobacterium_canettii_CIPT_140070010:0.00883);	100
	Mycoplasma gallisepticum	(((((((Mycoplasma_gallisepticum_WI01_2001.043-13-2P:0.00006,Mycoplasma_gallisepticum_NY01_2001.047-5-1P:0.00017)47:0.00001,Mycoplasma_gallisepticum_NC95_13295-2-2P:0.00002)42:0.00001,(Mycoplasma_gallisepticum_VA94_7994-1-7P:0.00004,Mycoplasma_gallisepticum_NC96_1596-4-2P:0.00003)50:0.00002)38:0.00000,Mycoplasma_gallisepticum_CA06_2006.052-5-2P:0.00013)38:0.00000,(Mycoplasma_gallisepticum_NC06_200…	37.5
	Mycoplasma genitalium	((Mycoplasma_genitalium_M6282:0.00186,Mycoplasma_genitalium_M2288:0.00141):0.00039,((Mycoplasma_genitalium_G37:0.00034,Mycoplasma_genitalium_M2321:0.00096)95:0.00044,Mycoplasma_genitalium_M6320:0.00104):0.00095)100;	100
	Mycoplasma hyopneumoniae	((Mycoplasma_hyopneumoniae_7422:0.00297,Mycoplasma_hyopneumoniae_7448:0.00266):0.00418,(Mycoplasma_hyopneumoniae_J:0.00427,(Mycoplasma_hyopneumoniae_232:0.00596,(Mycoplasma_hyopneumoniae_168:0.00006,Mycoplasma_hyopneumoniae_168-L:0.00007)100:0.00485)81:0.00142):0.00091)100;	66.7
	Mycobacterium tuberculosis	(((((Mycobacterium_tuberculosis_KZN_4207:0.00000,(Mycobacterium_tuberculosis_KZN_605:0.00005,Mycobacterium_tuberculosis_KZN_1435:0.00018)96:0.00000)100:0.00003,Mycobacterium_tuberculosis_CTRI-2:0.00017)100:0.00004,(Mycobacterium_tuberculosis_F11:0.00006,(((Mycobacterium_tuberculosis_CDC1551:0.00061,(Mycobacterium_tuberculosis_7199-99:0.00008,(Mycobacterium_tuberculosis_str_Erdman_=_ATCC_35801:0.0…	100
	Neisseria meningitidis	((Neisseria_meningitidis_alpha14:0.01994,(Neisseria_meningitidis_053442:0.01869,(Neisseria_meningitidis_Z2491:0.00738,Neisseria_meningitidis_WUE_2594:0.00759)100:0.01345)100:0.00393):0.00163,((Neisseria_meningitidis_M01-240355:0.01692,Neisseria_meningitidis_8013:0.01751)78:0.00386,((Neisseria_meningitidis_FAM18:0.01205,Neisseria_meningitidis_G2136:0.01045)100:0.00808,((Neisseria_meningitidis_alph…	63.6
	Pasteurella multocida	((Pasteurella_multocida_subsp_multocida_str_HN06:0.00558,Pasteurella_multocida_subsp_multocida_str_3480:0.00277):0.00233,(Pasteurella_multocida_subsp_multocida_str_Pm70:0.00596,Pasteurella_multocida_36950:0.00619):0.00043)100;	100
	Candidatus Portiera aleyrodidarum	(((Candidatus_Portiera_aleyrodidarum_BT-QVLC:0.00016,Candidatus_Portiera_aleyrodidarum_BT-QVLC:0.00004)100:0.00022,(Candidatus_Portiera_aleyrodidarum_BT-B-HRs:0.00000,Candidatus_Portiera_aleyrodidarum_BT-B-HRs:0.00001)100:0.00022):0.07976,Candidatus_Portiera_aleyrodidarum_TV:0.08004);	100
	Propionibacterium acnes	(((Propionibacterium_acnes_6609:0.00008,Propionibacterium_acnes_KPA171202:0.00010)100:0.00179,(((Propionibacterium_acnes_TypeIA2_P.acn17:0.00064,Propionibacterium_acnes_TypeIA2_P.acn31:0.00037)100:0.00003,Propionibacterium_acnes_TypeIA2_P.acn33:0.00037)100:0.00129,((Propionibacterium_acnes_266:0.00104,Propionibacterium_acnes_C1:0.00051)100:0.00017,(Propionibacterium_acnes_SK137:0.00016,Propioniba…	100
	Prochlorococcus marinus	(((Prochlorococcus_marinus_str_NATL1A:0.01190,Prochlorococcus_marinus_str_NATL2A:0.01103)100:0.21513,((Prochlorococcus_marinus_subsp_pastoris_str_CCMP1986:0.06529,Prochlorococcus_marinus_str_MIT_9515:0.07521)100:0.06936,(Prochlorococcus_marinus_str_MIT_9312:0.04524,((Prochlorococcus_marinus_str_MIT_9301:0.03392,Prochlorococcus_marinus_str_AS9601:0.03089)100:0.01152,Prochlorococcus_marinus_str_MIT…	100
	Pseudomonas aeruginosa	(((Pseudomonas_aeruginosa_PAO1:0.00191,((Pseudomonas_aeruginosa_LESB58:0.00224,Pseudomonas_aeruginosa_M18:0.00208)99:0.00037,(Pseudomonas_aeruginosa_DK2:0.00235,Pseudomonas_aeruginosa_RP73:0.00215)99:0.00067)99:0.00075)100:0.00295,(Pseudomonas_aeruginosa_B136-33:0.00282,(Pseudomonas_aeruginosa_UCBPP-PA14:0.00349,Pseudomonas_aeruginosa_NCGM2.S1:0.00307)50:0.00096)100:0.00212):0.03226,Pseudomonas_a…	83.3
	Pseudomonas fluorescens	((Pseudomonas_fluorescens_SBW25:0.06510,(Pseudomonas_fluorescens_A506:0.00000,Pseudomonas_fluorescens_A506:0.00000)100:0.07207):0.06801,((Pseudomonas_fluorescens_Pf0-1:0.10532,Pseudomonas_fluorescens_F113:0.11085)100:0.02606,(Pseudomonas_protegens_Pf-5:0.00402,Pseudomonas_protegens_CHA0:0.00432)100:0.11016):0.01352)100;	100
	Pseudomonas putida	((((Pseudomonas_putida_H8234:0.03824,Pseudomonas_putida_NBRC_14164:0.03087)100:0.02679,((((Pseudomonas_putida_F1:0.00312,Pseudomonas_putida_ND6:0.00315)100:0.00422,Pseudomonas_putida_DOT-T1E:0.00591)100:0.00615,(Pseudomonas_putida_KT2440:0.01052,Pseudomonas_putida_BIRD-1:0.01286)100:0.00326)100:0.04959,Pseudomonas_putida_GB-1:0.04907)100:0.01153)100:0.01668,(Pseudomonas_putida_S16:0.01020,Pseudom…	100
	Pseudomonas stutzeri	(((Pseudomonas_stutzeri_CCUG_29243:0.07333,Pseudomonas_stutzeri_RCH2:0.06904)100:0.02890,(Pseudomonas_stutzeri_A1501:0.00910,(Pseudomonas_stutzeri_DSM_4166:0.00893,Pseudomonas_stutzeri_ATCC_17588_=_LMG_11199:0.01182)100:0.00548)100:0.06027):0.08431,Pseudomonas_stutzeri_DSM_10701:0.16866);	100
	Ralstonia solanacearum	((Ralstonia_solanacearum_CFBP2957:0.01654,Ralstonia_solanacearum_Po82:0.01412):0.03009,(Ralstonia_solanacearum_PSI07:0.03058,(Ralstonia_solanacearum_CMR15:0.01592,(Ralstonia_solanacearum_GMI1000:0.00270,Ralstonia_solanacearum_FQY_4:0.00273)100:0.00990)100:0.02900):0.00573)100;	100
	Rhodopseudomonas palustris	(((Rhodopseudomonas_palustris_HaA2:0.05384,Rhodopseudomonas_palustris_BisB5:0.06531)100:0.02457,((Rhodopseudomonas_palustris_TIE-1:0.00883,Rhodopseudomonas_palustris_CGA009:0.00874)100:0.03908,Rhodopseudomonas_palustris_DX-1:0.04541)100:0.05223):0.03781,(Rhodopseudomonas_palustris_BisB18:0.09675,Rhodopseudomonas_palustris_BisA53:0.10035):0.03248)100;	100
	Rhodobacter sphaeroides	((Rhodobacter_sphaeroides_KD131:0.00879,(Rhodobacter_sphaeroides_2.4.1:0.00806,Rhodobacter_sphaeroides_ATCC_17029:0.00772)100:0.00399):0.08583,Rhodobacter_sphaeroides_ATCC_17025:0.09669);	100
	Riemerella anatipestifer	(((Riemerella_anatipestifer_RA-GD:0.00060,Riemerella_anatipestifer_RA-CH-2:0.00278)100:0.00207,(Riemerella_anatipestifer_ATCC_11845_=_DSM_15868:0.00000,Riemerella_anatipestifer_ATCC_11845_=_DSM_15868:0.00000)100:0.00197):0.02312,Riemerella_anatipestifer_RA-CH-1:0.02599);	100
	Rickettsia prowazekii	((Rickettsia_prowazekii_str_RpGvF24:0.00005,Rickettsia_prowazekii_str_GvV257:0.00008):0.00027,((((Rickettsia_prowazekii_str_Chernikova:0.00001,Rickettsia_prowazekii_str_Dachau:0.00009)61:0.00000,Rickettsia_prowazekii_str_Breinl:0.00014)100:0.00004,Rickettsia_prowazekii_str_Rp22:0.00003)100:0.00006,(Rickettsia_prowazekii_str_BuV67-CWPP:0.00003,(Rickettsia_prowazekii_str_Katsinyian:0.00001,(Rickett…	85.7
	Rickettsia rickettsii	(Rickettsia_rickettsii_str_Hlp#2:0.00127,(((Rickettsia_rickettsii_str_Hauke:0.00002,(Rickettsia_rickettsii_str_Iowa:0.00001,Rickettsia_rickettsii_str_Hino:0.00000)100:0.00001)100:0.00003,Rickettsia_rickettsii_str_Arizona:0.00002)100:0.00014,((Rickettsia_rickettsii_str_'Sheila_Smith':0.00013,Rickettsia_rickettsii_str_Brazil:0.00011)100:0.00002,Rickettsia_rickettsii_str_Colombia:0.00014)100:0.00004…	100
	Salmonella enterica	(((((Salmonella_enterica_subsp_enterica_serovar_Paratyphi_A_str_ATCC:0.00004,Salmonella_enterica_subsp_enterica_serovar_Paratyphi_A_str:0.00002)100:0.00530,((Salmonella_enterica_subsp_enterica_serovar_Typhi_str_P-stx-12:0.00002,(Salmonella_enterica_subsp_enterica_serovar_Typhi_str_Ty21a:0.00013,Salmonella_enterica_subsp_enterica_serovar_Typhi_str_Ty2:0.00000)100:0.00005)100:0.00001,Salmonella_ent…	73
	Shewanella baltica	((Shewanella_baltica_OS185:0.01491,(Shewanella_baltica_OS195:0.00003,Shewanella_baltica_OS678:0.00003)100:0.01547):0.00350,(Shewanella_baltica_OS223:0.01454,((Shewanella_baltica_OS155:0.00002,Shewanella_baltica_OS117:0.00002)100:0.01421,Shewanella_baltica_BA175:0.01531)100:0.00408):0.00117)100;	100
	Sinorhizobium meliloti	((Sinorhizobium_meliloti_AK83:0.00035,((Sinorhizobium_meliloti_GR4:0.00072,(Sinorhizobium_meliloti_BL225C:0.00013,(Sinorhizobium_meliloti_1021:0.00001,Sinorhizobium_meliloti_2011:0.00001)100:0.00015)100:0.00013)100:0.00034,Sinorhizobium_meliloti_SM11:0.00068)100:0.00100):0.00063,Sinorhizobium_meliloti_Rm41:0.00212);	100
	Streptococcus agalactiae	(((Streptococcus_agalactiae_NEM316:0.00289,(Streptococcus_agalactiae_2603V/R:0.00187,(Streptococcus_agalactiae_09mas018883:0.00165,(Streptococcus_agalactiae_GD201008-001:0.00009,Streptococcus_agalactiae_A909:0.00002)100:0.00173)100:0.00100)99:0.00105)100:0.00139,(Streptococcus_agalactiae_ILRI112:0.00339,Streptococcus_agalactiae_ILRI005:0.00330)100:0.00139):0.00052,Streptococcus_agalactiae_SA20-06…	100
	Staphylococcus aureus	((Staphylococcus_aureus_subsp_aureus_JKD6159:0.00449,((((Staphylococcus_aureus_subsp_aureus_SA40:0.00003,(Staphylococcus_aureus_subsp_aureus_M013:0.00011,Staphylococcus_aureus_subsp_aureus_SA957:0.00001)100:0.00001)100:0.00308,Staphylococcus_aureus_subsp_aureus_6850:0.00275)100:0.00214,((Staphylococcus_aureus_subsp_aureus_LGA251:0.00326,Staphylococcus_aureus_subsp_aureus_ED133:0.00298)100:0.00183…	94.7
	Streptococcus dysgalactiae	((Streptococcus_dysgalactiae_subsp_equisimilis_ATCC_12394:0.00404,Streptococcus_dysgalactiae_subsp_equisimilis_RE378:0.00516):0.00070,(Streptococcus_dysgalactiae_subsp_equisimilis_167:0.00477,(Streptococcus_dysgalactiae_subsp_equisimilis_GGS_124:0.00385,Streptococcus_dysgalactiae_subsp_equisimilis_AC-2713:0.00399)100:0.00138):0.00018)93;	100
	Streptococcus equi	((Streptococcus_equi_subsp_zooepidemicus_MGCS10565:0.01351,Streptococcus_equi_subsp_zooepidemicus_ATCC_35246:0.01370):0.00301,(Streptococcus_equi_subsp_equi_4047:0.01751,Streptococcus_equi_subsp_zooepidemicus:0.01278):0.00147)99;	100
	Stenotrophomonas maltophilia	((Stenotrophomonas_maltophilia_K279a:0.05083,(Stenotrophomonas_maltophilia_JV3:0.02936,Stenotrophomonas_maltophilia_D457:0.03422)100:0.02333):0.00583,Stenotrophomonas_maltophilia_R551-3:0.05952);	100
	Streptococcus mutans	(((Streptococcus_mutans_UA159:0.00283,Streptococcus_mutans_GS-5:0.00327)100:0.00131,Streptococcus_mutans_NN2025:0.00355):0.00028,Streptococcus_mutans_LJ23:0.00437);	100
	Streptococcus pneumoniae	(((Streptococcus_pneumoniae_JJA:0.00354,Streptococcus_pneumoniae_ATCC_700669:0.00503)100:0.00359,((Streptococcus_pneumoniae_70585:0.00559,((Streptococcus_pneumoniae_P1031:0.00295,Streptococcus_pneumoniae_gamPNI0373:0.00224)100:0.00276,Streptococcus_pneumoniae_INV104:0.00571)94:0.00122)94:0.00094,(((Streptococcus_pneumoniae_OXC141:0.00518,Streptococcus_pneumoniae_SPNA45:0.00682)100:0.00114,(Strept…	77.8
	Streptococcus pyogenes	((((Streptococcus_pyogenes_HSC5:0.00446,((Streptococcus_pyogenes_MGAS315:0.00001,Streptococcus_pyogenes_SSI-1:0.00004)100:0.00423,Streptococcus_pyogenes_Alab49:0.00345)100:0.00139)100:0.00133,(((Streptococcus_pyogenes_MGAS15252:0.00004,Streptococcus_pyogenes_MGAS1882:0.00003)100:0.00554,(Streptococcus_pyogenes_M1_GAS:0.00038,(Streptococcus_pyogenes_A20:0.00001,(Streptococcus_pyogenes_M1_476:0.000…	81.2
	Streptococcus suis	(((Streptococcus_suis_D9:0.00331,Streptococcus_suis_ST3:0.00343)100:0.01331,(Streptococcus_suis_T15:0.01660,(Streptococcus_suis_ST1:0.01516,(Streptococcus_suis_S735:0.00021,(Streptococcus_suis_BM407:0.00010,(Streptococcus_suis_GZ1:0.00179,(Streptococcus_suis_SS12:0.00068,(Streptococcus_suis_P1/7:0.00001,((Streptococcus_suis_JS14:0.00030,Streptococcus_suis_SC070731:0.00002)100:0.00058,(Streptococc…	57.1
	Streptococcus thermophilus	((Streptococcus_thermophilus_LMG_18311:0.00148,Streptococcus_thermophilus_CNRZ1066:0.00161):0.00251,((Streptococcus_thermophilus_ND03:0.00134,Streptococcus_thermophilus_MN-ZLW-002:0.00128)100:0.00064,(Streptococcus_thermophilus_LMD-9:0.00231,Streptococcus_thermophilus_JIM_8232:0.00234)100:0.00124):0.00130)100;	100
	Candidatus Sulcia muelleri	(Candidatus_Sulcia_muelleri_SMDSEM:0.09534,((Candidatus_Sulcia_muelleri_str_Sulcia-ALF:0.02544,(Candidatus_Sulcia_muelleri_GWSS:0.00115,Candidatus_Sulcia_muelleri_DMIN:0.00175)100:0.00666)100:0.05273,Candidatus_Sulcia_muelleri_CARI:0.04896):0.03314);	100
	Synechocystis sp.	(((Synechocystis_sp_PCC_6803:0.00000,Synechocystis_sp_PCC_6803_substr_GT-I:0.00000)96:0.00000,(Synechocystis_sp_PCC_6803_substr_PCC-N:0.00000,Synechocystis_sp_PCC_6803_substr_PCC-P:0.00000)99:0.00000):0.00000,Synechocystis_sp_PCC_6803:0.00000);	100
	Treponema pallidum	((Treponema_pallidum_subsp_pertenue_str_SamoaD:0.00004,(Treponema_pallidum_subsp_pertenue_str_CDC2:0.00006,(Treponema_pallidum_str_Fribourg-Blanc:0.00006,Treponema_pallidum_subsp_pertenue_str_Gauthier:0.00010)41:0.00000)27:0.00000):0.00049,((Treponema_pallidum_subsp_pallidum_SS14:0.00010,Treponema_pallidum_subsp_pallidum_str_Mexico_A:0.00007)98:0.00006,((Treponema_pallidum_subsp_pallidum_DAL-1:0.…	71.4
	Vibrio cholerae	(((Vibrio_cholerae_M66-2:0.00059,(Vibrio_cholerae_IEC224:0.00020,(Vibrio_cholerae_O1_biovarEl_Tor_str_N16961:0.00004,(Vibrio_cholerae_O1_str_2010EL-1786:0.00002,Vibrio_cholerae_MJ-1236:0.00002)100:0.00001)99:0.00000)100:0.00057)100:0.00225,(Vibrio_cholerae_O395:0.00000,Vibrio_cholerae_O395:0.00000)100:0.00267):0.00533,Vibrio_cholerae_LMA3984-4:0.00815);	100
	Xanthomonas campestris	((Xanthomonas_campestris_pv_raphani_756C:0.01039,(Xanthomonas_campestris_pv_campestris_str_B100:0.00551,(Xanthomonas_campestris_pv_campestris_str_ATCC_33913:0.00042,Xanthomonas_campestris_pv_campestris_str_8004:0.00062)100:0.00506)100:0.00745):0.09941,Xanthomonas_campestris_pv_vesicatoria_str_85-10:0.11176);	100
	Xylella fastidiosa	((((Xylella_fastidiosa_M23:0.00007,Xylella_fastidiosa_subsp_fastidiosa_GB514:0.00074)100:0.00009,Xylella_fastidiosa_Temecula1:0.00003)100:0.00917,Xylella_fastidiosa_M12:0.00631):0.00563,Xylella_fastidiosa_9a5c:0.01434);	100
	Yersinia pestis	(((Yersinia_pestis_D106004:0.00038,(Yersinia_pestis_Z176003:0.00002,(Yersinia_pestis_Antiqua:0.00024,((Yersinia_pestis_biovarMicrotus_str_91001:0.00010,(Yersinia_pestis_Angola:0.00029,Yersinia_pestis_Pestoides_F:0.00016)100:0.00002)100:0.00005,(Yersinia_pestis_KIM10+:0.00007,(Yersinia_pestis_Nepal516:0.00002,Yersinia_pestis_biovarMedievalis_str_Harbin_35:0.00019)100:0.00001)100:0.00001)100:0.0000…	77.8
	Yersinia pseudotuberculosis	((Yersinia_pseudotuberculosis_YPIII:0.00182,(Yersinia_pseudotuberculosis_IP_32953:0.00053,Yersinia_pseudotuberculosis_PB1/+:0.00064)100:0.00169):0.00107,Yersinia_pseudotuberculosis_IP_31758:0.00319);	100
	Zymomonas mobilis	(Zymomonas_mobilis_subsp_pomaceae_ATCC_29192:0.35683,(Zymomonas_mobilis_subsp_mobilis_ATCC_29191:0.01388,((Zymomonas_mobilis_subsp_mobilis_ZM4_=_ATCC_31821:0.00501,Zymomonas_mobilis_subsp_mobilis_ATCC_10988:0.00531)100:0.00167,Zymomonas_mobilis_subsp_mobilis_NCIMB_11163:0.00499)100:0.00881):0.34209);	100
