# Supplementary material for: The chromosomal organization of horizontal gene transfer in bacteria
Source: Nat Commun. 2017 Oct 10;8:841. doi: 10.1038/s41467-017-00808-w (PMC5635113; doi:10.1038/s41467-017-00808-w)
Supplement: Supplementary file 6 — Supplementary Data [file 41467_2017_808_MOESM6_ESM.xlsx]

## Sheet: Supplementary Dataset 3a
	Supplementary Dataset 3a. Number of mobile genetic elements (MGEs) and proteins-associated to mobility (MAPS) detected inside and outside spots with their proportion in hotspots (see Methods for details). Prophages, Integrative Conjugative Elements (ICEs), Integrative Mobilizable Elements (IMEs), and Integrons were defined as self-mobilizable MGEs. Integrases and transposases (ISs) were defined a…
			Total Number of MGEs or MAPs			Total Spots with MGEs or MAPs	Total Hotspots with MGEs or MAPs	%Spots with MGEs or MAPs corresponding to Hotspots	%Hotspots with MGEs or MAPs	Total Number of MGEs or MAPS in Hotspots	%MGEs or MAPs in Hotspots
		Location	Inside-Spots1	outside-Spots2	%outside-Spots	Spots	Hotspots	%Spots	%Hotspots	Hotspots	%Hotspots
	MGEs	Prophages	1385	84	5.71818	494	426	86.2348	23.1396	1232	88.9531
		ICEs	179	25	12.2549	110	101	91.8182	5.48615	162	90.5028
		IMEs	242	43	15.0877	107	86	80.3738	4.67137	191	78.9256
		Integrons3 (all)	67	5	6.94444	32	25	78.125	1.35796	59	88.0597
		complete	31	2	6.06061	15	14	93.3333	0.760456	30	96.7742
		In0	9	0	0	8	4	50	0.217273	5	55.5556
		CALIN	27	3	10	14	12	85.7143	0.65182	24	88.8889
	MAPs	ISs	28160	2117	6.99211	5433	1028	18.9214	55.8392	11863	42.1271
		Integrases4	6617	306	4.42005	1380	840	60.8696	45.6274	3839	58.0172
		(all)
		tyrosine	4583	273	5.62191	1082	773	71.4418	41.988	3404	74.2745
		serine	427	26	5.73951	129	101	78.2946	5.48615	359	84.0749
		intI	48	2	4	22	16	72.7273	0.869093	37	77.0833
		Xer	1559	5	<1	215	10	4.65116	0.543183	38	2.43746
		ARGs 5	8839	193	2.13685	1167	173	14.8243	9.39707	1344	15.2053
		tRNA/tmRNAs	54967	3036	5.23421	2478	536	21.6303	29.1146	10981	19.9774
		rRNAs	11984	1534	11.3478	388	53	13.6598	2.87887	2315	19.3174
		1 Number of MGEs or MAPs detected within syntenic intervals
		2 Number of MGEs or MAPs detected within breakpoint intervals
		3 3 different categories (all) of Integrons were detected : the complete integrons, In0 (integron-integrases lacking attC sites) and CALIN (clusters of attC sites lacking a neighboring integron-integrase).
		In this analysis Vibrio cholerae species were removed.
		4 4 different types (all) of integrases were detected : the tyrosine- and serine-recombinases, the integron-integrases ans also the Xer recombinases
		5 ARGs : Antibiotic Resistance Genes

## Sheet: Supplementary Dataset 3b-c
	Supplementary Dataset 3b. Number of mobile genetic elements detected inside and outside spots with their proportion in hotspots by species (see Methods for details). Prophages, Integrative Conjugative Elements (ICEs), Integrative Mobilizable Elements (IMEs), and Integrons were defined as self-mobilizable MGEs. NA - not applicable.
						PROPHAGES							ICEs/IMEs							Integrons (all) 4							Integrases (all)5
	CodeID	Species	Total number of HotSpots	Total number of MGEs1		Total Hotspots with prophages	Total number of prophages	Number of prophages outside Spots2	Number of prophages inside Spots3	Number of prophages inside Hotspots	% of prophages inside Hotspots		Total Hotspots with ICEs/IMEs	Total number of ICEs/IMEs	Number of ICEs/IMEs outside Spots2	Number of ICEs/IMEs inside Spots3	Number of ICEs/IMEs inside Hotspots	% of ICEs/IMEs inside Hotspots		Total Hotspots with Integrons	Total number of Integrons	Number of Integrons outside Spots2	Number of Integrons Inside Spots3	Number of Integrons inside Hotspots	% of Integrons inside Hotspots		Total Hotspots with Integrases	Total number of integrases	Number of Integrases outside Spots2	Number of Integrases Inside Spots3	Number of Integrases inside Hotspots	% of Integrases inside Hotspots
	ACBA	Acinetobacter baumannii	43	63		21	50	3	47	47	100		0	0	0	0	0	NA		3	13	2	11	11	100		27	137	7	130	97	74.6154
	ACPA	Acetobacter pasteurianus	0	18		0	9	0	9	0	0		0	9	1	8	0	0		0	0	0	0	0	NA		0	108	8	100	0	0
	ALMA	Alteromonas macleodii	40	38		2	8	3	5	2	40		3	10	0	10	10	100		3	20	0	20	20	100		19	148	7	141	105	74.4681
	BAAM	Bacillus amyloliquefaciens	44	44		13	44	0	44	33	75		0	0	0	0	0	NA		0	0	0	0	0	NA		15	131	0	131	81	61.8321
	BAAN	Bacillus anthracis	0	18		0	18	2	16	0	0		0	0	0	0	0	NA		0	0	0	0	0	NA		0	81	4	77	0	0
	BACE	Bacillus cereus	60	21		10	20	0	20	13	65		0	1	0	1	0	0		0	0	0	0	0	NA		25	181	0	181	93	51.3812
	BASU	Bacillus subtilis	41	15		6	12	0	12	9	75		1	3	0	3	3	100		0	0	0	0	0	NA		11	60	0	60	28	46.6667
	BATU	Bacillus thuringiensis	72	49		22	46	0	46	43	93.4783		1	3	0	3	3	100		0	0	0	0	0	NA		41	172	0	172	109	63.3721
	BIAN	Bifidobacterium animalis	2	1		0	0	0	0	0	NA		0	1	0	1	0	0		0	0	0	0	0	NA		0	47	0	47	0	0
	BILO	Bifidobacterium longum	26	19		4	12	0	12	10	83.3333		3	7	0	7	7	100		0	0	0	0	0	NA		15	125	6	119	74	62.1849
	BRME	Brucella melitensis	1	0		0	0	0	0	0	NA		0	0	0	0	0	NA		0	0	0	0	0	NA		0	43	0	43	0	0
	BUAP	Buchnera aphidicola	9	0		0	0	0	0	0	NA		0	0	0	0	0	NA		0	0	0	0	0	NA		0	0	0	0	0	NA
	BUPS	Burkholderia pseudomallei	58	17		8	12	1	11	11	100		4	5	0	5	5	100		0	0	0	0	0	NA		19	89	3	86	49	56.9767
	CAJE	Campylobacter jejuni	23	14		5	14	0	14	10	71.4286		0	0	0	0	0	NA		0	0	0	0	0	NA		3	30	2	28	9	32.1429
	CHPN	Chlamydophila pneumoniae	0	0		0	0	0	0	0	NA		0	0	0	0	0	NA		0	0	0	0	0	NA		0	10	0	10	0	0
	CHTR	Chlamydia trachomatis	3	4		0	0	0	0	0	NA		2	4	0	4	4	100		0	0	0	0	0	NA		0	136	0	136	0	0
	CLBO	Clostridium botulinum	35	24		11	19	0	19	17	89.4737		1	5	0	5	3	60		0	0	0	0	0	NA		16	88	0	88	56	63.6364
	COBU	Coxiella burnetii	7	0		0	0	0	0	0	NA		0	0	0	0	0	NA		0	0	0	0	0	NA		1	1	0	1	1	100
	CODI	Corynebacterium diphtheriae	42	15		7	13	0	13	13	100		0	0	0	0	0	NA		0	2	0	2	2	100		9	66	0	66	35	53.0303
	COGL	Corynebacterium glutamicum	1	1		0	1	0	1	0	0		0	0	0	0	0	NA		0	0	0	0	0	NA		1	33	0	33	2	6.06061
	COPE	Corynebacterium pseudotuberculosis	8	0		0	0	0	0	0	NA		0	0	0	0	0	NA		0	0	0	0	0	NA		0	30	0	30	0	0
	ENCL	Enterobacter cloacae	55	21		15	19	0	19	18	94.7368		2	2	0	2	2	100		0	0	0	0	0	NA		22	54	3	51	39	76.4706
	ENFA	Enterococcus faecalis	22	21		8	11	0	11	11	100		6	10	0	10	9	90		0	0	0	0	0	NA		17	39	0	39	30	76.9231
	ENFE	Enterococcus faecium	16	33		6	14	4	10	7	70		8	19	0	19	15	78.9474		0	0	0	0	0	NA		13	57	4	53	29	54.717
	ESCO	Escherichia coli	64	400		47	369	14	355	349	98.3099		7	26	2	24	24	100		2	5	0	5	4	80		52	1051	17	1034	891	86.1702
	FRTU	Francisella tularensis	6	6		0	0	0	0	0	NA		0	6	5	1	0	0		0	0	0	0	0	NA		0	29	1	28	0	0
	HAIN	Haemophilus influenzae	19	29		11	25	2	23	23	100		1	4	1	3	3	100		0	0	0	0	0	NA		9	50	3	47	22	46.8085
	HEPY	Helicobacter pylori	51	33		0	0	0	0	0	NA		9	32	16	16	11	68.75		1	1	0	1	1	100		13	90	22	68	35	51.4706
	KLPN	Klebsiella pneumoniae	34	35		10	22	4	18	17	94.4444		6	13	2	11	11	100		0	0	0	0	0	NA		21	125	10	115	69	60
	LACA	Lactobacillus casei	9	28		3	15	0	15	8	53.3333		0	13	5	8	0	0		0	0	0	0	0	NA		5	62	5	57	21	36.8421
	LALA	Lactococcus lactis	38	44		16	37	3	34	33	97.0588		6	7	0	7	7	100		0	0	0	0	0	NA		33	122	4	118	91	77.1186
	LAPL	Lactobacillus plantarum	21	17		7	15	0	15	15	100		2	2	0	2	2	100		0	0	0	0	0	NA		15	52	0	52	34	65.3846
	LARE	Lactobacillus reuteri	26	11		4	9	0	9	9	100		2	2	0	2	2	100		0	0	0	0	0	NA		11	46	0	46	29	63.0435
	LARH	Lactobacillus rhamnosus	8	14		3	8	0	8	6	75		2	6	0	6	2	33.3333		0	0	0	0	0	NA		6	38	0	38	10	26.3158
	LEPN	Legionella pneumophila	26	25		0	0	0	0	0	NA		5	25	0	25	15	60		0	0	0	0	0	NA		12	88	2	86	76	88.3721
	LIMO	Listeria monocytogenes	23	62		8	52	2	50	47	94		2	10	1	9	5	55.5556		0	0	0	0	0	NA		11	178	3	175	74	42.2857
	MAHA	Mannheimia haemolytica	5	52		4	34	4	30	6	20		1	18	7	11	11	100		0	0	0	0	0	NA		2	94	18	76	13	17.1053
	MYBO	Mycobacterium bovis	1	0		0	0	0	0	0	NA		0	0	0	0	0	NA		0	0	0	0	0	NA		0	16	0	16	0	0
	MYCN	Mycobacterium canettii	26	0		0	0	0	0	0	NA		0	0	0	0	0	NA		0	0	0	0	0	NA		6	24	0	24	12	50
	MYGA	Mycoplasma gallisepticum	6	0		0	0	0	0	0	NA		0	0	0	0	0	NA		0	0	0	0	0	NA		0	0	0	0	0	NA
	MYGE	Mycoplasma genitalium	7	0		0	0	0	0	0	NA		0	0	0	0	0	NA		0	0	0	0	0	NA		0	0	0	0	0	NA
	MYHY	Mycoplasma hyopneumoniae	4	0		0	0	0	0	0	NA		0	0	0	0	0	NA		0	0	0	0	0	NA		0	0	0	0	0	NA
	MYTU	Mycobacterium tuberculosis	39	3		1	3	0	3	3	100		0	0	0	0	0	NA		0	0	0	0	0	NA		3	107	0	107	26	24.2991
	NEME	Neisseria meningitidis	20	19		4	19	1	18	16	88.8889		0	0	0	0	0	NA		0	0	0	0	0	NA		4	44	2	42	14	33.3333
	PAMU	Pasteurella multocida	7	7		4	5	0	5	5	100		0	1	1	0	0	NA		0	1	1	0	0	NA		5	22	2	20	8	40
	POAL	Candidatus Portiera aleyrodidarum	0	0		0	0	0	0	0	NA		0	0	0	0	0	NA		0	0	0	0	0	NA		0	0	0	0	0	NA
	PRAC	Propionibacterium acnes	10	4		1	2	0	2	2	100		1	2	0	2	2	100		0	0	0	0	0	NA		0	25	0	25	0	0
	PRMA	Prochlorococcus marinus	15	0		0	0	0	0	0	NA		0	0	0	0	0	NA		0	0	0	0	0	NA		5	29	4	25	10	40
	PSAE	Pseudomonas aeruginosa	60	35		15	18	0	18	18	100		8	15	0	15	15	100		2	2	0	2	2	100		31	94	3	91	71	78.022
	PSFL	Pseudomonas fluorescens	62	17		2	13	3	10	4	40		2	4	1	3	2	66.6667		0	0	0	0	0	NA		10	72	23	49	17	34.6939
	PSPU	Pseudomonas putida	64	43		15	30	2	28	28	100		7	13	5	8	8	100		0	0	0	0	0	NA		39	194	20	174	126	72.4138
	PSST	Pseudomonas stutzeri	34	14		4	4	0	4	4	100		4	7	1	6	6	100		2	3	1	2	2	100		17	84	2	82	64	78.0488
	RASO	Ralstonia solacearum	31	14		7	11	1	10	10	100		2	3	0	3	2	66.6667		0	0	0	0	0	NA		17	57	3	54	36	66.6667
	RHPA	Rhodopseudomonas palustris	56	22		3	5	2	3	3	100		6	17	10	7	7	100		0	0	0	0	0	NA		15	62	24	38	21	55.2632
	RHSP	Rhodobacter sphaeroides	17	13		5	12	5	7	7	100		0	1	1	0	0	NA		0	0	0	0	0	NA		11	48	13	35	18	51.4286
	RIAN	Riemerella anatipestifer	4	5		2	5	0	5	4	80		0	0	0	0	0	NA		0	0	0	0	0	NA		2	29	1	28	6	21.4286
	RIPR	Rickettsia prowazekii	2	0		0	0	0	0	0	NA		0	0	0	0	0	NA		0	0	0	0	0	NA		0	19	0	19	0	0
	RIRI	Rickettsia rickettsii	3	0		0	0	0	0	0	NA		0	0	0	0	0	NA		0	0	0	0	0	NA		0	16	0	16	0	0
	SAEN	Salmonella enterica	50	168		23	144	10	134	130	97.0149		4	22	7	15	15	100		2	2	0	2	2	100		27	383	18	365	264	72.3288
	SHBA	Shewanella baltica	28	30		6	16	1	15	12	80		0	0	0	0	0	NA		8	14	1	13	13	100		17	144	9	135	85	62.963
	SIME	Sinorhizobium meliloti	19	15		10	15	0	15	15	100		0	0	0	0	0	NA		0	0	0	0	0	NA		17	56	0	56	36	64.2857
	STAG	Streptococcus agalactiae	27	30		4	7	0	7	7	100		10	23	0	23	23	100		0	0	0	0	0	NA		14	69	0	69	53	76.8116
	STAU	Staphylococcus aureus	41	132		14	93	4	89	88	98.8764		10	39	0	39	28	71.7949		0	0	0	0	0	NA		22	393	3	390	262	67.1795
	STDY	Streptococcus dysgalactiae	23	20		6	6	0	6	6	100		6	14	0	14	14	100		0	0	0	0	0	NA		14	49	0	49	38	77.551
	STEQ	Streptococcus equi	14	12		5	5	0	5	5	100		4	7	1	6	6	100		0	0	0	0	0	NA		10	26	2	24	16	66.6667
	STML	Stenotrophomonas maltophilia	34	11		5	7	0	7	5	71.4286		4	4	0	4	4	100		0	0	0	0	0	NA		11	25	0	25	17	68
	STMU	Streptococcus mutans	19	1		0	0	0	0	0	NA		1	1	0	1	1	100		0	0	0	0	0	NA		4	19	2	17	7	41.1765
	STPN	Streptococcus pneumoniae	43	42		4	13	1	12	12	100		8	29	1	28	28	100		0	0	0	0	0	NA		17	174	4	170	107	62.9412
	STPY	Streptococcus pyogenes	26	68		16	64	2	62	57	91.9355		2	4	0	4	4	100		0	0	0	0	0	NA		21	131	3	128	84	65.625
	STSU	Streptococcus suis	27	52		6	10	0	10	7	70		8	42	0	42	41	97.619		0	0	0	0	0	NA		16	186	0	186	103	55.3763
	STTH	Streptococcus thermophilus	9	4		1	1	0	1	1	100		2	3	0	3	2	66.6667		0	0	0	0	0	NA		5	35	0	35	13	37.1429
	SUMU	Candidatus Sulcia muelleri	10	0		0	0	0	0	0	NA		0	0	0	0	0	NA		0	0	0	0	0	NA		0	0	0	0	0	NA
	SYPC	Synechocystis sp	0	0		0	0	0	0	0	NA		0	0	0	0	0	NA		0	0	0	0	0	NA		0	10	0	10	0	0
	TRPA	Treponema pallidum	4	0		0	0	0	0	0	NA		0	0	0	0	0	NA		0	0	0	0	0	NA		0	20	0	20	0	0
	VICH	Vibrio cholerae	12	13		2	8	0	8	2	25		1	2	0	2	2	100		1	3	0	3	2	NA		9	95	2	93	32	34.4086
	XACA	Xanthomonas campestris	21	22		1	1	0	1	1	100		6	15	1	14	12	85.7143		1	6	0	6	6	100		10	61	3	58	37	63.7931
	XYFA	Xylella fastidiosa	3	22		1	21	9	12	1	8.33333		0	1	0	1	0	0		0	0	0	0	0	NA		1	50	18	32	3	9.375
	YEPE	Yersinia pestis	9	11		1	10	1	9	9	100		1	1	0	1	1	100		0	0	0	0	0	NA		4	110	9	101	24	23.7624
	YEPS	Yersinia pseudotuberculosis	14	15		7	14	0	14	13	92.8571		0	1	0	1	0	0		0	0	0	0	0	NA		10	41	0	41	24	58.5366
	ZYMO	Zymomonas mobilis	2	3		0	0	0	0	0	NA		2	3	0	3	3	100		0	0	0	0	0	NA		2	13	0	13	3	23.0769
		TOTAL	1841	2059		426	1470	84	1386	1232	88.8889		173	517	69	448	380	84.8214		25	72	5	67	65	97.0149		840	6923	299	6624	3839	57.9559
	1 MGEs = Prophages, Integrative Conjugative Elements (ICEs), Integrative Mobilizable Elements (IMEs), and Integrons
	2 Number of MGEs detected within breakpoint intervals
	3 Number of MGEs detected within syntenic intervals
	4 3 different categories (all) of Integrons were detected : the complete integrons, In0 (integron-integrases lacking attC sites) and CALIN (clusters of attC sites lacking a neighboring integron-integrase).
	5 4 different types (all) of integrases were detected : the tyrosine- and serine-recombinases, the integron-integrases ans also the Xer recombinases
		Supplementary Dataset 3c. Number of mobile genetic elements detected inside and outside spots with their proportion in hotspots by genus (see Methods for details). Prophages, Integrative Conjugative Elements (ICEs), Integrative Mobilizable Elements (IMEs), and Integrons were defined as self-mobilizable MGEs. NA - not applicable.
						PROPHAGES							ICEs/IMEs							Integrons (all) 4							Integrases (all)5
		Genus	Total number of HotSpots	Total number of MGEs1		Total Hotspots with prophages	Total number of prophages	Number of prophages outside Spots2	Number of prophages inside Spots3	Number of prophages inside Hotspots	% of prophages inside Hotspots		Total Hotspots with ICEs/IMEs	Total number of ICEs/IMEs	Number of ICEs/IMEs outside Spots2	Number of ICEs/IMEs Inside Spots3	Number of ICEs/IMEs inside Hotspots	% of ICEs/IMEs inside Hotspots		Total Hotspots with Integrons	Total number of Integrons	Number of Integrons outside Spots2	Number of Integrons Inside Spots3	Number of Integrons inside Hotspots	% of Integron inside Hotspots		Total Hotspots with Integrases	Total number of integrases	Number of Integrases outside Spots2	Number of Integrases Inside Spots3	Number of Integrases inside Hotspots	% of Integrases inside Hotspots
		Acinetobacter	43	63		21	50	3	47	47	100		0	0	0	0	0	NA		3	13	2	11	11	100		27	137	7	130	97	74.6154
		Acetobacter	0	18		0	9	0	9	0	0		0	9	1	8	0	0		0	0	0	0	0	NA		0	108	8	100	0	0
		Alteromonas	40	38		2	8	3	5	2	40		3	10	0	10	10	100		3	20	0	20	20	100		19	148	7	141	105	74.4681
		Bacillus	217	147		51	140	2	138	98	71.0145		2	7	0	7	6	85.7143		0	0	0	0	0	NA		92	625	4	621	311	50.0805
		Bifidobacterium	28	20		4	12	0	12	10	83.3333		3	8	0	8	7	87.5		0	0	0	0	0	NA		15	172	6	166	74	44.5783
		Brucella	1	0		0	0	0	0	0	NA		0	0	0	0	0	NA		0	0	0	0	0	NA		0	43	0	43	0	0
		Buchnera	9	0		0	0	0	0	0	NA		0	0	0	0	0	NA		0	0	0	0	0	NA		0	0	0	0	0	NA
		Burkholderia	58	17		8	12	1	11	11	100		4	5	0	5	5	100		0	0	0	0	0	NA		19	89	3	86	49	56.9767
		Campylobacte	23	14		5	14	0	14	10	71.4286		0	0	0	0	0	NA		0	0	0	0	0	NA		3	30	2	28	9	32.1429
		Chlamydophila	0	0		0	0	0	0	0	NA		0	0	0	0	0	NA		0	0	0	0	0	NA		0	10	0	10	0	0
		Chlamydia	3	4		0	0	0	0	0	NA		2	4	0	4	4	100		0	0	0	0	0	NA		0	136	0	136	0	0
		Clostridium	35	24		11	19	0	19	17	89.4737		1	5	0	5	3	60		0	0	0	0	0	NA		16	88	0	88	56	63.6364
		Coxiella	7	0		0	0	0	0	0	NA		0	0	0	0	0	NA		0	0	0	0	0	NA		1	1	0	1	1	100
		Corynebacterium	51	16		7	14	0	14	13	92.8571		0	0	0	0	0	NA		0	2	0	2	2	100		10	129	0	129	37	28.6822
		Enterobacter	55	21		15	19	0	19	18	94.7368		2	2	0	2	2	100		0	0	0	0	0	NA		22	54	3	51	39	76.4706
		Enterococcus	38	54		14	25	4	21	18	85.7143		14	29	0	29	24	82.7586		0	0	0	0	0	NA		30	96	4	92	59	64.1304
		Escherichia	64	400		47	369	14	355	349	98.3099		7	26	2	24	24	100		2	5	0	5	4	80		52	1051	17	1034	891	86.1702
		Francisella	6	6		0	0	0	0	0	NA		0	6	5	1	0	0		0	0	0	0	0	NA		0	29	1	28	0	0
		Haemophilus	19	29		11	25	2	23	23	100		1	4	1	3	3	100		0	0	0	0	0	NA		9	50	3	47	22	46.8085
		Helicobacter	51	33		0	0	0	0	0	NA		9	32	16	16	11	68.75		1	1	0	1	1	100		13	90	22	68	35	51.4706
		Klebsiella	34	35		10	22	4	18	17	94.4444		6	13	2	11	11	100		0	0	0	0	0	NA		21	125	10	115	69	60
		Lactococcus	38	44		16	37	3	34	33	97.0588		6	7	0	7	7	100		0	0	0	0	0	NA		33	122	4	118	91	77.1186
		Lactobacillus	64	70		17	47	0	47	38	80.8511		6	23	5	18	6	33.3333		0	0	0	0	0	NA		37	198	5	193	94	48.7047
		Legionella	26	25		0	0	0	0	0	NA		5	25	0	25	15	60		0	0	0	0	0	NA		12	88	2	86	76	88.3721
		Listeria	23	62		8	52	2	50	47	94		2	10	1	9	5	55.5556		0	0	0	0	0	NA		11	178	3	175	74	42.2857
		Mannheimia	5	52		4	34	4	30	6	20		1	18	7	11	11	100		0	0	0	0	0	NA		2	94	18	76	13	17.1053
		Mycobacterium	66	3		1	3	0	3	3	100		0	0	0	0	0	NA		0	0	0	0	0	NA		9	147	0	147	38	25.8503
		Mycoplasma	17	0		0	0	0	0	0	NA		0	0	0	0	0	NA		0	0	0	0	0	NA		0	0	0	0	0	NA
		Neisseria	20	19		4	19	1	18	16	88.8889		0	0	0	0	0	NA		0	0	0	0	0	NA		4	44	2	42	14	33.3333
		Pasteurella	7	7		4	5	0	5	5	100		0	1	1	0	0	NA		0	1	1	0	0	NA		5	22	2	20	8	40
		Ca. Portiera	0	0		0	0	0	0	0	NA		0	0	0	0	0	NA		0	0	0	0	0	NA		0	0	0	0	0	NA
		Propionibacterium	10	4		1	2	0	2	2	100		1	2	0	2	2	100		0	0	0	0	0	NA		0	25	0	25	0	0
		Prochlorococcus	15	0		0	0	0	0	0	NA		0	0	0	0	0	NA		0	0	0	0	0	NA		5	29	4	25	10	40
		Pseudomonas	220	109		36	65	5	60	54	90		21	39	7	32	31	96.875		4	5	1	4	4	100		97	444	48	396	278	70.202
		Ralstonia	31	14		7	11	1	10	10	100		2	3	0	3	2	66.6667		0	0	0	0	0	NA		17	57	3	54	36	66.6667
		Rhodopseudomonas	56	22		3	5	2	3	3	100		6	17	10	7	7	100		0	0	0	0	0	NA		15	62	24	38	21	55.2632
		Rhodobacter	17	13		5	12	5	7	7	100		0	1	1	0	0	NA		0	0	0	0	0	NA		11	48	13	35	18	51.4286
		Riemerella	4	5		2	5	0	5	4	80		0	0	0	0	0	NA		0	0	0	0	0	NA		2	29	1	28	6	21.4286
		Rickettsia	5	0		0	0	0	0	0	NA		0	0	0	0	0	NA		0	0	0	0	0	NA		0	35	0	35	0	0
		Salmonella	50	168		23	144	10	134	130	97.0149		4	22	7	15	15	100		2	2	0	2	2	100		27	383	18	365	264	72.3288
		Shewanella	28	30		6	16	1	15	12	80		0	0	0	0	0	NA		8	14	1	13	13	100		17	144	9	135	85	62.963
		Sinorhizobium	19	15		10	15	0	15	15	100		0	0	0	0	0	NA		0	0	0	0	0	NA		17	56	0	56	36	64.2857
		Staphylococcus	41	132		14	93	4	89	88	98.8764		10	39	0	39	28	71.7949		0	0	0	0	0	NA		22	393	3	390	262	67.1795
		Streptococcus	188	229		42	106	3	103	95	92.233		41	123	2	121	119	98.3471		0	0	0	0	0	NA		101	689	11	678	421	62.0944
		Stenotrophomonas	34	11		5	7	0	7	5	71.4286		4	4	0	4	4	100		0	0	0	0	0	NA		11	25	0	25	17	68
		Ca. Sulcia	10	0		0	0	0	0	0	NA		0	0	0	0	0	NA		0	0	0	0	0	NA		0	0	0	0	0	NA
		Synechocystis	0	0		0	0	0	0	0	NA		0	0	0	0	0	NA		0	0	0	0	0	NA		0	10	0	10	0	0
		Treponema	4	0		0	0	0	0	0	NA		0	0	0	0	0	NA		0	0	0	0	0	NA		0	20	0	20	0	0
		Vibrio	12	13		2	8	0	8	2	25		1	2	0	2	2	100		1	3	0	3	2	NA		9	95	2	93	32	34.4086
		Xanthomonas	21	22		1	1	0	1	1	100		6	15	1	14	12	85.7143		1	6	0	6	6	100		10	61	3	58	37	63.7931
		Xylella	3	22		1	21	9	12	1	8.33333		0	1	0	1	0	0		0	0	0	0	0	NA		1	50	18	32	3	9.375
		Yersinia	23	26		8	24	1	23	22	95.6522		1	2	0	2	1	50		0	0	0	0	0	NA		14	151	9	142	48	33.8028
		Zymomonas mobilis	2	3		0	0	0	0	0	NA		2	3	0	3	3	100		0	0	0	0	0	NA		2	13	0	13	3	23.0769
		TOTAL	1841	2059		426	1470	84	1386	1232	88.8889		173	517	69	448	380	84.8214		25	72	5	67	65	97.0149		840	6923	299	6624	3839	57.9559

## Sheet: Supplementary Dataset 3d-e
	Supplementary Dataset 3d. Number of Hotspots with or without mobile genetic elements (MGEs) or proteins-associated to mobility (MAPS) by species. Prophages, Integrative Conjugative Elements (ICEs), Integrative Mobilizable Elements (IMEs), and integrons were defined as self-mobilizable MGEs. Integrases and transposases (ISs) were defined as mobility associated proteins (MAPs).
	Species	Total Hotspots	Hotspots with MGEs or Integrases	Hotspots wo. MGE and Integrase BUT with ISs	Hotspots with MGEs or MAPs	Hotspots without MGE or Integrase	%Hotspots without MGEs or Integrase	%Hotspots without MGE or MAP
	Acetobacter pasteurianus	0	0	0	0	0	NA	NA
	Acinetobacter baumannii	43	31	12	43	12	27.907	0
	Alteromonas macleodii	40	22	13	36	18	45	10
	Bacillus amyloliquefaciens	44	15	9	26	29	65.9091	40.9091
	Bacillus anthracis	0	0	0	0	0	NA	NA
	Bacillus cereus	60	25	23	49	35	58.3333	18.3333
	Bacillus subtilis	41	12	10	24	29	70.7317	41.4634
	Bacillus thuringiensis	72	41	19	61	31	43.0556	15.2778
	Bifidobacterium animalis	2	0	1	1	2	100	50
	Bifidobacterium longum	26	17	8	26	9	34.6154	0
	Brucella melitensis	1	0	1	1	1	100	0
	Buchnera aphidicola	9	0	0	0	9	100	100
	Burkholderia pseudomallei	58	20	15	35	38	65.5172	39.6552
	Campylobacter jejuni	23	7	2	10	16	69.5652	56.5217
	Candidatus Portiera aleyrodidarum	0	0	0	0	0	NA	NA
	Candidatus Sulcia muelleri	10	0	0	0	10	100	100
	Chlamydia trachomatis	3	2	0	2	1	33.3333	33.3333
	Chlamydophila pneumoniae	0	0	0	0	0	NA	NA
	Clostridium botulinum	35	16	6	24	19	54.2857	31.4286
	Corynebacterium diphtheriae	42	12	24	36	30	71.4286	14.2857
	Corynebacterium glutamicum	1	1	0	1	0	0	0
	Corynebacterium pseudotuberculosis	8	0	3	3	8	100	62.5
	Coxiella burnetii	7	1	2	3	6	85.7143	57.1429
	Enterobacter cloacae	55	23	12	37	32	58.1818	32.7273
	Enterococcus faecalis	22	17	3	20	5	22.7273	9.09091
	Enterococcus faecium	16	14	1	15	2	12.5	6.25
	Escherichia coli	64	57	7	64	7	10.9375	0
	Francisella tularensis	6	0	4	4	6	100	33.3333
	Haemophilus influenzae	19	13	1	14	6	31.5789	26.3158
	Helicobacter pylori	51	15	7	22	36	70.5882	56.8627
	Klebsiella pneumoniae	34	21	7	29	13	38.2353	14.7059
	Lactobacillus casei	9	5	4	9	4	44.4444	0
	Lactobacillus plantarum	21	16	3	19	5	23.8095	9.52381
	Lactobacillus rhamnosus	8	6	2	8	2	25	0
	Lactococcus lactis	38	33	4	37	5	13.1579	2.63158
	Lactobacillus reuteri	26	11	15	26	15	57.6923	0
	Legionella pneumophila	26	12	8	20	14	53.8462	23.0769
	Listeria monocytogenes	23	11	4	15	12	52.1739	34.7826
	Mannheimia haemolytica	5	4	1	5	1	20	0
	Mycobacterium bovis	1	0	0	0	1	100	100
	Mycobacterium canettii	26	6	14	20	20	76.9231	23.0769
	Mycobacterium tuberculosis	39	3	10	13	36	92.3077	66.6667
	Mycoplasma gallisepticum	6	0	2	2	6	100	66.6667
	Mycoplasma genitalium	7	0	0	0	7	100	100
	Mycoplasma hyopneumoniae	4	0	1	1	4	100	75
	Neisseria meningitidis	20	5	13	18	15	75	10
	Pasteurella multocida	7	6	0	6	1	14.2857	14.2857
	Prochlorococcus marinus	15	5	0	7	10	66.6667	53.3333
	Propionibacterium acnes	10	2	1	3	8	80	70
	Pseudomonas aeruginosa	60	35	9	44	25	41.6667	26.6667
	Pseudomonas fluorescens	62	11	6	20	51	82.2581	67.7419
	Pseudomonas putida	64	39	17	57	25	39.0625	10.9375
	Pseudomonas stutzeri	34	17	10	28	17	50	17.6471
	Ralstonia solacearum	31	18	11	29	13	41.9355	6.45161
	Rhodobacter sphaeroides	17	11	4	15	6	35.2941	11.7647
	Rhodopseudomonas palustris	56	16	15	32	40	71.4286	42.8571
	Rickettsia prowazekii	2	0	1	1	2	100	50
	Rickettsia rickettsii	3	0	0	0	3	100	100
	Riemerella anatipestifer	4	3	0	4	1	25	0
	Salmonella enterica	50	29	13	43	21	42	14
	Shewanella baltica	28	22	5	27	6	21.4286	3.57143
	Sinorhizobium meliloti	19	17	0	17	2	10.5263	10.5263
	Staphylococcus aureus	41	27	9	37	14	34.1463	9.7561
	Stenotrophomonas maltophilia	34	14	3	17	20	58.8235	50
	Streptococcus agalactiae	27	18	5	23	9	33.3333	14.8148
	Streptococcus dysgalactiae	23	15	7	22	8	34.7826	4.34783
	Streptococcus equi	14	11	2	13	3	21.4286	7.14286
	Streptococcus mutans	19	4	5	9	15	78.9474	52.6316
	Streptococcus pneumoniae	43	19	18	37	24	55.814	13.9535
	Streptococcus pyogenes	26	21	5	26	5	19.2308	0
	Streptococcus suis	27	17	8	25	10	37.037	7.40741
	Streptococcus thermophilus	9	5	3	8	4	44.4444	11.1111
	Synechocystis sp	0	0	0	0	0	NA	NA
	Treponema pallidum	4	0	0	0	4	100	100
	Vibrio cholerae	12	9	1	10	3	25	16.6667
	Xanthomonas campestris	21	10	7	17	11	52.381	19.0476
	Xylella fastidiosa	3	1	0	1	2	66.6667	66.6667
	Yersinia pestis	9	4	3	7	5	55.5556	22.2222
	Yersinia pseudotuberculosis	14	10	1	11	4	28.5714	21.4286
	Zymomonas mobilis	2	2	0	2	0	0	0
	Supplementary Dataset 3e. Number of Hotspots with or without mobile genetic elements (MGEs) or proteins-associated to mobility (MAPS) by genus. Prophages, Integrative Conjugative Elements (ICEs), Integrative Mobilizable Elements (IMEs), and integrons were defined as self-mobilizable MGEs. Integrases and transposases (ISs) were defined as mobility associated proteins (MAPs).
	Genus	Total Hotspots	Hotspots with MGEs or Integrases	Hotspots without MGE and Integrase BUT with ISs	Hotspots with MGEs or MAPs	Hotspots without MGE or Integrase	%Hotspots without MGEs or Integrase	%Hotspots without MGE or MAP
	Acetobacter	0	0	0	0	0	NA	NA
	Acinetobacter	43	31	12	43	12	27.907	0
	Alteromonas	40	22	13	36	18	45	10
	Bacillus	217	93	61	160	124	57.1429	26.2673
	Bifidobacterium	28	17	9	27	11	39.2857	3.57143
	Brucella	1	0	1	1	1	100	0
	Buchnera	9	0	0	0	9	100	100
	Burkholderia	58	20	15	35	38	65.5172	39.6552
	Campylobacter	23	7	2	10	16	69.5652	56.5217
	Portiera	0	0	0	0	0	NA	NA
	Sulcia	10	0	0	0	10	100	100
	Chlamydia	3	2	0	2	1	33.3333	33.3333
	Chlamydophila	0	0	0	0	0	NA	NA
	Clostridium	35	16	6	24	19	54.2857	31.4286
	Corynebacterium	51	13	27	40	38	74.5098	21.5686
	Coxiella	7	1	2	3	6	85.7143	57.1429
	Enterobacter	55	23	12	37	32	58.1818	32.7273
	Enterococcus	38	31	4	35	7	18.4211	7.89474
	Escherichia	64	57	7	64	7	10.9375	0
	Francisella	6	0	4	4	6	100	33.3333
	Haemophilus	19	13	1	14	6	31.5789	26.3158
	Helicobacter	51	15	7	22	36	70.5882	56.8627
	Klebsiella	34	21	7	29	13	38.2353	14.7059
	Lactobacillus	64	38	24	62	26	40.625	3.125
	Lactococcus	38	33	4	37	5	13.1579	2.63158
	Legionella	26	12	8	20	14	53.8462	23.0769
	Listeria	23	11	4	15	12	52.1739	34.7826
	Mannheimia	5	4	1	5	1	20	0
	Mycobacterium	66	9	24	33	57	86.3636	50
	Mycoplasma	17	0	3	3	17	100	82.3529
	Neisseria	20	5	13	18	15	75	10
	Pasteurella	7	6	0	6	1	14.2857	14.2857
	Prochlorococcus	15	5	0	7	10	66.6667	53.3333
	Propionibacterium	10	2	1	3	8	80	70
	Pseudomonas	220	102	42	149	118	53.6364	32.2727
	Ralstonia	31	18	11	29	13	41.9355	6.45161
	Rhodobacter	17	11	4	15	6	35.2941	11.7647
	Rhodopseudomonas	56	16	15	32	40	71.4286	42.8571
	Rickettsia	5	0	1	1	5	100	80
	Riemerella	4	3	0	4	1	25	0
	Salmonella	50	29	13	43	21	42	14
	Shewanella	28	22	5	27	6	21.4286	3.57143
	Sinorhizobium	19	17	0	17	2	10.5263	10.5263
	Staphylococcus	41	27	9	37	14	34.1463	9.7561
	Stenotrophomonas	34	14	3	17	20	58.8235	50
	Streptococcus	188	110	53	163	78	41.4894	13.2979
	Synechocystis	0	0	0	0	0	NA	NA
	Treponema	4	0	0	0	4	100	100
	Vibrio	12	9	1	10	3	25	16.6667
	Xanthomonas	21	10	7	17	11	52.381	19.0476
	Xylella	3	1	0	1	2	66.6667	66.6667
	Yersinia	23	14	4	18	9	39.1304	21.7391
	Zymomonas	2	2	0	2	0	0	0
