# Supplementary material for: The chromosomal organization of horizontal gene transfer in bacteria
Source: Nat Commun. 2017 Oct 10;8:841. doi: 10.1038/s41467-017-00808-w (PMC5635113; doi:10.1038/s41467-017-00808-w)
Supplement: Supplementary file 7 — Supplementary Data [file 41467_2017_808_MOESM7_ESM.xlsx]

## Sheet: Supplementary Dataset 4
	Supplementary Dataset 4.The origin (ori) and terminus (ter) of replication predicted by Ori-Finder in the pivot genome of each clade. When the ratio of the predicted replichores length was greater than 1.2, the clade was removed from the analysis
	Species			Genome Size of the Pivot (bp)	ori position	ter position	expected replichores length (Genome Size / 2)	predicted replichores length (|ter - ori])	ratio	Removed
	Acinetobacter baumannii			3936291	3935958	1898685	1.96815e+06	2037273	1.03512
	Alteromonas macleodii			4480937	4405810	2237190	2.24047e+06	2168620	1.03313
	Bacillus amyloliquefaciens			3918589	3918534	1861891	1.95929e+06	2056643	1.04969
	Bacillus cereus			5269030	1839	2563992	2634515	2562153	1.02824
	Bacillus subtilis			4215606	1845	1941646	2107803	1939801	1.08661
	Bacillus thuringiensis			5237682	1839	2559179	2618841	2557340	1.02405
	Bifidobacterium animalis			1933695	2218	608481	966848	606263	1.59477	YES
	Bifidobacterium longum			2256640	1625925	529276	1128320	1096649	1.02888
	Brucella melitensis			2117144	2117042	956318	1058572	1160724	1.1
	Buchnera aphidicola			641454	641238	340147	320727	301091	1.06522
	Burkholderia pseudomallei	Chromosome I		4074542	2745	2015286	2037271	1939801	1.05025
	Burkholderia pseudomallei	Chromosome II		3173005	3166457	1462269	1.5865e+06	1704188	1.1
	Campylobacter jejuni			1641481	1403	814405	820740	813002	1.00952
	Chlamydia trachomatis			1042519	720122	194907	521260	525215	1.00759
	Clostridium botulinum			3958233	1507	1910457	1.97912e+06	1908950	1.03676
	Coxiella burnetii			1995281	1835791	868658	997640	967133	1.03154
	Corynebacterium diphtheriae			2488635	1982	1248032	1.24432e+06	1246050	0.99861
	Corynebacterium glutamicum			3282708	1934	1564604	1641354	1562670	1.05035
	Corynebacterium pseudotuberculosis			2335113	2334626	1136633	1.16756e+06	1197993	1.02607
	Enterobacter cloacae			5314581	5287169	2003764	2.65729e+06	3283405	1.2	YES
	Enterococcus faecalis			3218031	1503	1550939	1.60902e+06	1549436	1.03845
	Enterococcus faecium			2698137	1504	1362694	1.34907e+06	1361190	1.00899
	Escherichia coli			4639675	3923846	1550413	2.31984e+06	2373433	1.0231
	Francisella tularensis			1898476	1898161	811432	949238	1086729	1.1
	Haemophilus influenzae			1830138	603347	1475588	915069	872241	1.0491
	Helicobacter pylori			1667867	1609074	814087	833934	794987	1.04899
	Klebsiella pneumoniae			5641239	5606797	2724302	2.82062e+06	2882495	1.02194
	Lactobacillus casei			2895264	1517	1424262	1447632	1422745	1.01749
	Lactococcus lactis			2365589	1804	1264272	1.18279e+06	1262468	1.1
	Lactobacillus plantarum			3308274	1457	1648040	1654137	1646583	1.00459
	Lactobacillus reuteri			2039414	1411	1043199	1019707	1041788	1.02165
	Lactobacillus rhamnosus			3010111	1437	1453597	1.50506e+06	1452160	1.03643
	Legionella pneumophila			3397754	83	1689267	1698877	1689184	1.00574
	Listeria monocytogenes			2944528	1770	1443681	1472264	1441911	1.02105
	Mycobacterium bovis			4345492	1788	2035247	2172746	2033459	1.0685
	Mycobacterium canettii			4482059	1788	2125455	2.24103e+06	2123667	1.05526
	Mycoplasma gallisepticum			996422	2922	518924	498211	516002	1.03571
	Mycoplasma genitalium			580076	578903	294968	290038	283935	1.02149
	Mycoplasma hyopneumoniae			897405	1671	651436	448702	649765	1.3	YES
	Mycobacterium tuberculosis			4411532	1788	2044792	2205766	2043004	1.07967
	Neisseria meningitidis			2184406	220829	1293121	1092203	1072292	1.01857
	Pasteurella multocida			2257487	1677361	715235	1.12874e+06	962126	1.17318
	Propionibacterium acnes			2560282	1941	1293199	1280141	1291258	1.00868
	Prochlorococcus marinus			1751080	1750992	928926	875540	822066	1.06505
	Pseudomonas aeruginosa			6264403	89	2428794	3.1322e+06	2428705	1.28966	YES
	Pseudomonas fluorescens			7074893	7074569	3477508	3.53745e+06	3597061	1.01685
	Pseudomonas putida			6181863	9244	3730087	3.09093e+06	3720843	1.2	YES
	Pseudomonas stutzeri			4567418	4567481	2296334	2283709	2271147	1.00553
	Ralstonia solacearum			3716413	19	2015178	1.85821e+06	2015159	1.1
	Rhodopseudomonas palustris			5513844	312885	2939509	2756922	2626624	1.04961
	Rhodobacter sphaeroides	Chromosome I		3188609	3005078	1435904	1.5943e+06	1569174	1.01602
	Rhodobacter sphaeroides	Chromosome II		943016	942771	374195	471508	568576	1.2	YES
	Riemerella anatipestifer			2155121	1193258	277352	1.07756e+06	915906	1.1765
	Rickettsia prowazekii			1111523	1111332	628175	555762	483157	1.15027
	Rickettsia rickettsii			1257710	1257513	703872	628855	553641	1.13585
	Salmonella enterica			4857432	4083977	1636066	2428716	2447911	1.0079
	Shewanella baltica			5127376	5127082	2550504	2563688	2576578	1.00503
	Sinorhizobium meliloti			3654135	239	1740622	1.82707e+06	1740383	1.04981
	Streptococcus agalactiae			2160267	1541	990220	1.08013e+06	988679	1.0925
	Staphylococcus aureus			2878529	2017	1484114	1.43926e+06	1482097	1.02976
	Streptococcus dysgalactiae			2106340	1657	964371	1053170	962714	1.09396
	Streptococcus equi			2024171	1664	1045603	1.01209e+06	1043939	1.03147
	Stenotrophomonas maltophilia			4851126	1470	2467461	2425563	2465991	1.01667
	Streptococcus mutans			2030921	1630	983166	1.01546e+06	981536	1.03456
	Streptococcus pneumoniae			2160837	1638	1093985	1.08042e+06	1092347	1.01104
	Streptococcus pyogenes			1852441	1665	978860	926220	977195	1.05503
	Streptococcus suis			2096309	1451	855512	1.04815e+06	854061	1.22726	YES
	Streptococcus thermophilus			1796846	1628	911900	898423	910272	1.01319
	Candidatus Sulcia muelleri			245530	27593	133035	122765	105442	1.16429
	Treponema pallidum			1138011	1520	557777	569006	556257	1.02292
	Vibrio cholerae	Chromosome I		2961149	2961131	1564633	1.48057e+06	1396498	1.06021
	Vibrio cholerae	Chromosome II		1072315	690	507060	536158	506370	1.05883
	Xanthomonas campestris			5076188	1508	2442205	2538094	2440697	1.03991
	Xylella fastidiosa			2679306	1611	1784812	1339653	1783201	1.33109	YES
	Yersinia pestis			4653728	4653713	2563322	2326864	2090391	1.11312
	Yersinia pseudotuberculosis			4744671	4744656	2581446	2.37234e+06	2163210	1.09667
	Zymomonas mobilis			2056363	2055839	1741700	1.02818e+06	314139	3.27301	YES
