# Supplementary material for: The chromosomal organization of horizontal gene transfer in bacteria
Source: Nat Commun. 2017 Oct 10;8:841. doi: 10.1038/s41467-017-00808-w (PMC5635113; doi:10.1038/s41467-017-00808-w)
Supplement: Supplementary file 8 — Supplementary Data [file 41467_2017_808_MOESM8_ESM.xlsx]

## Sheet: Supplementary Dataset 5a-b 
	Supplementary Dataset 5a. List of median values of nucleotide diversity, homologous recombination (CFML), and SH test P value in core genes flanking hotspots and non-hotspots per species. NA - not attributed because there are no hotspots in the species. For Streptococcus equi, we consistently obtained a segmentation fault while computing nucleotide diversity, likely due to the high variability of…
		Median Nucleotide Diversity			Median CFML		Mean CFML			Median SH
	Species	Hotspots	Others	P value	Hotspots	Others	Hotspots	Others	P value	Hotspots	Others	P value
	Acetobacter pasteurianus	NA	0.001723	NA	NA	1	NA	0.58941	NA	NA	1	NA
	Acinetobacter baumannii	0.009542	0.00804	<10-4	0	0	1.39535	1.03202	>0.05	0.0495	0.049	>0.05
	Alteromonas macleodii	0.081643	0.081044	>0.05	1	1	1.825	1.4822	>0.05	0.179	0.171	>0.05
	Bacillus amyloliquefaciens	0.027685	0.026405	<10-4	0	0	0.681818	0.352083	<0.05	0.092	0.11	>0.05
	Bacillus anthracis	NA	0.002523	NA	NA	0	NA	0.008653	NA	NA	0.366	NA
	Bacillus cereus	0.051845	0.048782	<10-4	3	2	3.76667	2.30377	<10-4	0.0295	0.104	<10-3
	Bacillus subtilis	0.030942	0.025868	<10-4	1	0	1.21951	0.38549	<10-4	0.064	0.102	<0.05
	Bacillus thuringiensis	0.044141	0.043686	>0.05	3	2	3.08333	2.15644	<10-3	0.0465	0.112	<10-2
	Bifidobacterium animalis	0.003049	0.005068	<10-4	0	0	0	0.101073	>0.05	0.001	0	>0.05
	Bifidobacterium longum	0.026405	0.015632	<10-4	3	1	2.92308	1.61771	<10-2	0	0.0145	<0.05
	Brucella melitensis	0.000973	0.000682	>0.05	0	0	0	0.039428	>0.05	1	0.241	>0.05
	Buchnera aphidicola	0.064988	0.059324	<10-4	0	0	0	0.082278	>0.05	0.18	0.2985	>0.05
	Burkholderia pseudomallei	0.00313	0.002513	<10-4	0	0	0.293103	0.260323	>0.05	0.151	0.107	<0.05
	Campylobacter jejuni	0.018123	0.012273	<10-4	2	1	2.56522	1.4617	<10-2	0.007	0.022	>0.05
	Candidatus Portiera aleyrodidarum	NA	0.050258	NA	NA	0	NA	0.00625	NA	NA	1	NA
	Candidatus Sulcia muelleri	0.072357	0.066667	<10-4	1.5	1	1.6	1.38095	>0.05	0.762	0.5165	>0.05
	Chlamydia trachomatis	0.003722	0.003043	<10-4	2	1	2.33333	1.01353	<0.05	0	0.029	>0.05
	Chlamydophila pneumoniae	NA	0.001688	NA	NA	0	NA	0.081229	NA	NA	0.103	NA
	Clostridium botulinum	0.019595	0.015947	<10-4	2	1	1.71429	1.00088	<10-2	0.042	0.057	>0.05
	Corynebacterium diphtheriae	0.016955	0.009972	<10-4	4.5	2	4.59524	2.51313	<10-4	0	0.001	>0.05
	Corynebacterium glutamicum	0.004665	0.007475	>0.05	0	0	0	0.172369	>0.05	0.502	0.08725	>0.05
	Corynebacterium pseudotuberculosis	0.006522	0.005357	<10-4	0.5	0	0.625	0.477833	>0.05	0.1595	0.018	>0.05
	Coxiella burnetii	0.002791	0.002141	<10-2	0	0	0.285714	0.031442	<10-4	0.123	0.09	>0.05
	Enterobacter cloacae	0.1	0.095206	<10-3	2	2	1.98182	2.31614	>0.05	0.45	0.328	>0.05
	Enterococcus faecalis	0.007223	0.006585	>0.05	0	0	0.181818	0.081401	>0.05	0.208	0.246	>0.05
	Enterococcus faecium	0.0022	0.000388	<10-4	0.5	0	0.8125	0.134891	<10-4	0	0	>0.05
	Escherichia coli	0.014197	0.014068	>0.05	4	3	4.76563	3.60381	<10-2	0	0	>0.05
	Francisella tularensis	0.003735	0.003695	>0.05	0	0	0.666667	0.241546	>0.05	0	0.028	>0.05
	Haemophilus influenzae	0.024787	0.024446	>0.05	2	2	3.63158	2.74767	>0.05	0.003	0.003	>0.05
	Helicobacter pylori	0.033046	0.03362	<0.05	7	7	8.76471	8.03877	>0.05	0	0	>0.05
	Klebsiella pneumoniae	0.015896	0.014074	<10-4	1	1	1.64706	1.03038	<0.05	0.064	0.082	>0.05
	Lactobacillus casei	0.00955	0.005019	<10-4	0	0	0.888889	0.238494	<0.05	0.46	0.261	>0.05
	Lactobacillus plantarum	0.00576	0.003949	<10-4	0	0	0.238095	0.194521	>0.05	0.1145	0.144	>0.05
	Lactobacillus reuteri	0.033995	0.027992	<10-4	2	1	2	1.21985	<10-4	0.2315	0.3175	>0.05
	Lactobacillus rhamnosus	0.015077	0.012801	<0.05	0.5	0	0.625	0.262494	>0.05	0.268	0.501	>0.05
	Lactococcus lactis	0.065763	0.064354	>0.05	0	0	0.710526	0.426108	>0.05	0.174	0.164	>0.05
	Legionella pneumophila	0.021993	0.015821	<10-4	1	1	1.38462	0.93518	>0.05	0.036	0.092	>0.05
	Listeria monocytogenes	0.025556	0.027948	<10-2	0	0	0.956522	0.561244	>0.05	0.002	0.034	<10-2
	Mannheimia haemolytica	0.000621	0.000444	<0.05	0	0	0.6	0.196277	>0.05	0	0	>0.05
	Mycobacterium bovis	0	0	>0.05	0	0	0	0.015368	>0.05	1	1	>0.05
	Mycobacterium canettii	0.01373	0.008946	<10-4	0	0	0.576923	0.397054	>0.05	0.243	0.3205	>0.05
	Mycobacterium tuberculosis	0.000175	0.000213	>0.05	0	0	0.205128	0.275061	>0.05	0.0135	0.002	>0.05
	Mycoplasma gallisepticum	0.00966	0.004772	<10-4	0	0	0.5	0.031773	<10-4	0.312	0.436	>0.05
	Mycoplasma genitalium	0.006709	0.001871	<10-4	0	0	0.428571	0.24	>0.05	0.222	0.0825	>0.05
	Mycoplasma hyopneumoniae	0.010856	0.007541	<10-3	0	0	0.25	0.499002	>0.05	0.438	0.19	>0.05
	Neisseria meningitidis	0.018214	0.018825	>0.05	6	4	5.4	5.38054	>0.05	0.0005	0	>0.05
	Pasteurella multocida	0.014006	0.007363	<10-4	0	0	0.428571	0.285634	>0.05	0.4765	0.44	>0.05
	Prochlorococcus marinus	0.104447	0.100571	<10-3	3	3	3.26667	2.77103	>0.05	0.099	0.159	>0.05
	Propionibacterium acnes	0.009226	0.005904	<10-4	1	1	1	0.77685	>0.05	0.07	0.021	>0.05
	Pseudomonas aeruginosa	0.019375	0.015638	<10-4	1	1	1.43333	0.85323	<10-2	0.0315	0.066	<10-2
	Pseudomonas fluorescens	0.103448	0.099423	<0.05	3	3	2.98387	2.88652	>0.05	0.4805	0.477	>0.05
	Pseudomonas putida	0.060524	0.056307	<10-4	3	3	3.20313	2.50429	<10-2	0.1235	0.142	>0.05
	Pseudomonas stutzeri	0.08561	0.086032	>0.05	5.5	5	5.85294	5.1724	>0.05	0.153	0.244	>0.05
	Ralstonia solacearum	0.055444	0.042177	<10-4	0	0	1.06452	0.33041	<10-3	0.504	0.516	>0.05
	Rhodobacter sphaeroides	0.081967	0.060668	<10-4	3	3	2	2.47073	>0.05	0.311	0.414	>0.05
	Rhodopseudomonas palustris	0.098416	0.098792	>0.05	3	4	4.03571	4.30823	>0.05	0.4975	0.499	>0.05
	Rickettsia prowazekii	0.000624	0.00026	>0.05	0	0	0	0.030471	>0.05	0	0.104	>0.05
	Rickettsia rickettsii	0.00099	0.000644	<10-3	0	0	0	0.005639	>0.05	0.084	0	>0.05
	Riemerella anatipestifer	0.024817	0.016961	<10-4	1	1	1.5	1.03153	>0.05	0	0	>0.05
	Salmonella enterica	0.009583	0.008802	<10-4	1	1	1.18	1.00197	>0.05	0.0105	0.009	>0.05
	Shewanella baltica	0.023599	0.020522	<10-4	1	0	1.57143	0.86019	<10-2	0.073	0.115	>0.05
	Sinorhizobium meliloti	0.002764	0.000733	<10-4	1	0	1.05263	0.48513	<0.05	0.1725	0.101	>0.05
	Staphylococcus aureus	0.013572	0.011575	<10-4	1	1	2.19512	1.66734	>0.05	0.005	0.016	>0.05
	Stenotrophomonas maltophilia	0.067317	0.059493	<10-4	3	2	2.58824	1.89522	<0.05	0.4945	0.492	>0.05
	Streptococcus agalactiae	0.006979	0.005399	<10-4	1	1	1.14815	0.86057	>0.05	0.1585	0.124	>0.05
	Streptococcus dysgalactiae	0.004916	0.003209	<0.05	0	0	1.13043	0.81039	>0.05	0.087	0.133	>0.05
	Streptococcus equi	segmentation fault		NA	2	1	2.07143	1.9141	>0.05	0.218	0.1805	>0.05
	Streptococcus mutans	0.009962	0.004931	<10-4	0	0	1.10526	0.13982	<10-4	0.167	0.272	>0.05
	Streptococcus pneumoniae	0.00818	0.00523	<10-4	1	0	3.09302	1.83896	<0.05	0	0.004	>0.05
	Streptococcus pyogenes	0.007459	0.005466	<10-4	1	0	1.96154	1.17345	>0.05	0.0065	0.011	>0.05
	Streptococcus suis	0.021886	0.011367	<10-4	2	2	3.03704	2.22144	>0.05	0.044	0.044	>0.05
	Streptococcus thermophilus	0.007724	0.003343	<10-4	0	0	0.555556	0.213926	>0.05	0.7025	0.173	<0.05
	Synechocystis sp	NA	0	NA	NA	0	NA	0	NA	NA	0	NA
	Treponema pallidum	0	0.0002	<10-4	0	0	0	0.03912	>0.05	0	0.269	>0.05
	Vibrio cholerae	0.004559	0.003903	>0.05	0	0	0.166667	0.058029	>0.05	0.367	0.058	>0.05
	Xanthomonas campestris	0.05605	0.056882	>0.05	2	1	2.47619	1.55395	<0.05	0.433	0.466	>0.05
	Xylella fastidiosa	0.047109	0.012869	<10-4	1	0	0.666667	0.118609	<10-3	0.347	0.487	>0.05
	Yersinia pestis	0	0	>0.05	0	0	0.111111	0.098382	>0.05	0	0	>0.05
	Yersinia pseudotuberculosis	0.01415	0.001972	>0.05	0	0	0.428571	0.18641	>0.05	0.658	0.474	>0.05
	Zymomonas mobilis	0.087592	0.097778	>0.05	2	2	2	2.20214	>0.05	0.1315	0.231	>0.05
	Supplementary Dataset 5b. List of median values of nucleotide diversity, homologous recombination (CFML), and SH test P value in core genes flanking hotspots and non-hotspots per genus. NA - not attributed because there are no hotspots in the genus.
		Median Nucleotide Diversity			Median CFML		Mean CFML			Median SH
	Genus	Hotspots	Others	P value	Hotspots	Others	Hotspots	Others	P value	Hotspots	Others	P value
	Acetobacter	NA	0.001723	NA	NA	1	NA	0.58941	NA	NA	1	NA
	Acinetobacter	0.009542	0.00804	<10-4	0	0	1.39535	1.03202	>0.05	0.0495	0.049	>0.05
	Alteromonas	0.081643	0.081044	>0.05	1	1	1.825	1.4822	>0.05	0.179	0.171	>0.05
	Bacillus	0.040461	0.028869	<10-4	2	0	2.43318	0.92625	<10-4	0.053	0.124	<10-4
	Bifidobacterium	0.024908	0.007336	<10-4	2.5	0	2.71429	0.77413	<10-4	0	0.004	<0.05
	Brucella	0.000973	0.000682	>0.05	0	0	0	0.039428	>0.05	1	0.241	>0.05
	Buchnera	0.064988	0.059324	<10-4	0	0	0	0.082278	>0.05	0.18	0.2985	>0.05
	Burkholderia	0.00313	0.002513	<10-4	0	0	0.293103	0.260323	>0.05	0.151	0.107	<0.05
	Campylobacter	0.018123	0.012273	<10-4	2	1	2.56522	1.4617	<10-2	0.007	0.022	>0.05
	Portiera	NA	0.050258	NA	NA	0	NA	0.00625	NA	NA	1	NA
	Sulcia	0.072357	0.066667	<10-4	1.5	1	1.6	1.38095	>0.05	0.762	0.5165	>0.05
	Chlamydia	0.003722	0.003043	<10-4	2	1	2.33333	1.01353	<0.05	0	0.029	>0.05
	Chlamydophila	NA	0.001688	NA	NA	0	NA	0.081229	NA	NA	0.103	NA
	Clostridium	0.019595	0.015947	<10-4	2	1	1.71429	1.00088	<10-2	0.042	0.057	>0.05
	Corynebacterium	0.013212	0.007274	<10-4	3	0	3.12184	1.79822	<10-4	0.0005	0.063	<10-4
	Coxiella	0.002791	0.002141	<10-2	0	0	0.285714	0.031442	<10-4	0.123	0.09	>0.05
	Enterobacter	0.1	0.095206	<10-3	2	2	1.98182	2.31614	>0.05	0.45	0.328	>0.05
	Enterococcus	0.00614	0.003333	<10-4	0	0	0.447368	0.106607	<10-4	0.164	0.128	>0.05
	Escherichia	0.014197	0.014068	>0.05	4	3	4.76563	3.60381	<10-2	0	0	>0.05
	Francisella	0.003735	0.003695	>0.05	0	0	0.666667	0.241546	>0.05	0	0.028	>0.05
	Haemophilus	0.024787	0.024446	>0.05	2	2	3.63158	2.74767	>0.05	0.003	0.003	>0.05
	Helicobacter	0.033046	0.03362	<0.05	7	7	8.76471	8.03877	>0.05	0	0	>0.05
	Klebsiella	0.015896	0.014074	<10-4	1	1	1.64706	1.03038	<0.05	0.064	0.082	>0.05
	Lactobacillus	0.013827	0.007128	<10-4	1	0	1.09375	0.3942	<10-4	0.228	0.337	>0.05
	Lactococcus	0.065763	0.064354	>0.05	0	0	0.710526	0.426108	>0.05	0.174	0.164	>0.05
	Legionella	0.021993	0.015821	<10-4	1	1	1.38462	0.93518	>0.05	0.036	0.092	>0.05
	Listeria	0.025556	0.027948	<10-2	0	0	0.956522	0.561244	>0.05	0.002	0.034	<10-2
	Mannheimia	0.000621	0.000444	<0.05	0	0	0.6	0.196277	>0.05	0	0	>0.05
	Mycobacterium	0.000244	0.000241	<10-2	0	0	0.348485	0.212443	<0.05	0.2225	1	<0.05
	Mycoplasma	0.007092	0.002285	<10-4	0	0	0.411765	0.243496	>0.05	0.3615	0.246	>0.05
	Neisseria	0.018214	0.018825	>0.05	6	4	5.4	5.38054	>0.05	0.0005	0	>0.05
	Pasteurella	0.014006	0.007363	<10-4	0	0	0.428571	0.285634	>0.05	0.4765	0.44	>0.05
	Prochlorococcus	0.104447	0.100571	<10-3	3	3	3.26667	2.77103	>0.05	0.099	0.159	>0.05
	Propionibacterium	0.009226	0.005904	<10-4	1	1	1	0.77685	>0.05	0.07	0.021	>0.05
	Pseudomonas	0.060551	0.048783	<10-4	3	2	3.06818	2.42823	<10-4	0.126	0.15	>0.05
	Ralstonia	0.055444	0.042177	<10-4	0	0	1.06452	0.33041	<10-3	0.504	0.516	>0.05
	Rhodobacter	0.081967	0.060668	<10-4	3	3	2	2.47073	>0.05	0.311	0.414	>0.05
	Rhodopseudomonas	0.098416	0.098792	>0.05	3	4	4.03571	4.30823	>0.05	0.4975	0.499	>0.05
	Rickettsia	0.00099	0.00043	<10-4	0	0	0	0.015677	0.8092	0.042	0.003	>0.05
	Riemerella	0.024817	0.016961	<10-4	1	1	1.5	1.03153	>0.05	0	0	>0.05
	Salmonella	0.009583	0.008802	<10-4	1	1	1.18	1.00197	>0.05	0.0105	0.009	>0.05
	Shewanella	0.023599	0.020522	<10-4	1	0	1.57143	0.86019	<10-2	0.073	0.115	>0.05
	Sinorhizobium	0.002764	0.000733	<10-4	1	0	1.05263	0.48513	<0.05	0.1725	0.101	>0.05
	Staphylococcus	0.013572	0.011575	<10-4	1	1	2.19512	1.66734	>0.05	0.005	0.016	>0.05
	Stenotrophomonas	0.067317	0.059493	<10-4	3	2	2.58824	1.89522	<0.05	0.4945	0.492	>0.05
	Streptococcus	0.00901	0.005737	<10-4	1	0	2.01064	1.09391	<10-4	0.0605	0.104	<10-2
	Synechocystis	NA	0	NA	NA	0	NA	0	NA	NA	0	NA
	Treponema	0	0.0002	<10-4	0	0	0	0.03912	>0.05	0	0.269	>0.05
	Vibrio	0.004559	0.003903	>0.05	0	0	0.166667	0.058029	>0.05	0.367	0.058	>0.05
	Xanthomonas	0.05605	0.056882	>0.05	2	1	2.47619	1.55395	<0.05	0.433	0.466	>0.05
	Xylella	0.047109	0.012869	<10-4	1	0	0.666667	0.118609	<10-3	0.347	0.487	>0.05
	Yersinia	0.000249	0.000276	>0.05	0	0	0.304348	0.149982	0.2057	0.255	0.346	>0.05
	Zymomonas	0.087592	0.097778	>0.05	2	2	2	2.20214	>0.05	0.1315	0.231	>0.05
